# Supplementary material for: Attitudes of blood and plasma donors towards biobanking for longitudinal health research
Source: PLoS One. 2025 Dec 18;20(12):e0338494. doi: 10.1371/journal.pone.0338494 (PMC12714250; doi:10.1371/journal.pone.0338494)
Supplement: S2 File — (XLSX) [file pone.0338494.s002.xlsx]

## Sheet: Modified data
StartDate	EndDate	Status	Progress	Duration (in seconds)	Finished	RecordedDate	ResponseId	DistributionChannel	UserLanguage					_3_TEXT				_13_TEXT							_8_TEXT	_13_TEXT			_5_TEXT	_10_TEXT		_4_TEXT				_4_TEXT		_5_TEXT		_6_TEXT				_4_TEXT			_4_TEXT		_4_TEXT
Start Date	End Date	Response Type	Progress	Duration (in seconds)	Finished	Recorded Date	Response ID	Distribution Channel	User Language	Required fields	1. How old are you?	Value	2. What is your gender?	2. What is your gender? - Other, namely - text	3. What is the highest level of education you have successfully completed with diploma?	Value	4. In which province do you live? - Selected Choice	4. In which province do you live? - Other, namely - text	5. Have you ever donated blood or plasma to the Sanquin blood bank?	5b. How often did you donate blood to the Sanquin blood bank?	5c. At which location do you generally make your donations?	1. To what extent are you familiar with the term “biobank”?	2. Would you consent to the storage and use of residual blood in a biobank if you were to donate blood to Sanquin?	3. What are your considerations in terms of providing consent, or not, for the storage of residual blood in a biobank? (You may provide more than one answer) - Selected Choice	3. What are your considerations in terms of providing consent, or not, for the storage of residual blood in a biobank? (You may provide more than one answer) - Because I have other doubts, namely - text	3. What are your considerations in terms of providing consent, or not, for the storage of residual blood in a biobank? (You may provide more than one answer) - Other, namely - text	4. Would you be willing to fill in questionnaires about your health and lifestyle if you were to participate in the biobank?	5. What are your considerations in terms of being willing, or not, to fill in questionnaires if you were to participate in the biobank? (You may provide more than one answer) - Selected Choice	5. What are your considerations in terms of being willing, or not, to fill in questionnaires if you were to participate in the biobank? (You may provide more than one answer) - Because I have other doubts, namely - text	5. What are your considerations in terms of being willing, or not, to fill in questionnaires if you were to participate in the biobank? (You may provide more than one answer) - Other, namely - text	6. What would you consent to? - Selected Choice	6. What would you consent to? - Other, namely - text	7. Which of the following statements applies to you? - Selected Choice	7. Which of the following statements applies to you? - Selected Choice		7. Which of the following statements applies to you? - Other, namely - text	8. What would you consent to? Biobank material and questionnaire data may be used by… (You may provide more than one answer) - Selected Choice	8. What would you consent to? Biobank material and questionnaire data may be used by… (You may provide more than one answer) - Other, namely - text	9. What would you consent to? (You may provide more than one answer) - Selected Choice	9. What would you consent to? (You may provide more than one answer) - Other, namely - text	10. Would you consent to the storage of hereditary material (DNA) from your blood? - Selected Choice	10. Would you consent to the storage of hereditary material (DNA) from your blood? - Selected Choice		10. Would you consent to the storage of hereditary material (DNA) from your blood? - Other, namely - text	11. Under which conditions would you consent to the storage of your DNA? (You may provide more than one answer)	11b. For what purpose(s) may your hereditary material (DNA) be used? - Selected Choice	11b. For what purpose(s) may your hereditary material (DNA) be used? - Other, namely - text	12. What kind of information pertaining to your bodily material and data would you like to receive from Sanquin? (You may provide more than one answer) - Selected Choice	12. What kind of information pertaining to your bodily material and data would you like to receive from Sanquin? (You may provide more than one answer) - Other, namely - text
2021-07-29 10:47:28	2021-07-29 10:54:04	IP Address	100	396	True	2021-07-29 10:54:05	R_27kfGkUSWcHT6yN	anonymous	NL	I hereby consent to participating in this research on attitudes towards the storage of bodily material, conducted by the ‘Donor Studies’ research group at Sanquin. (1) I hereby confirm that I am 18 years of age or older. (2) I hereby confirm that I have read the information for test subjects and that I have had the opportunity to ask any additional questions. My questions have been answered to my…	46-55 years old	4	Male		Higher vocational education (HBO: for example: HTS, HAS, HEAO, PABO)	6	Utrecht		Yes	<100	Utrecht Powerbank	I have heard of it	Definitely	I think it is important to make a contribution to science,Because I may be able to help others with this			Probably	I think it is important to make a contribution to science,Because I may be able to help others with this,I have doubts about whether or not my personal data will be kept private			Bodily material and data may be stored for 30 years		My bodily material and data may be shared with others (both in and outside Europe) as long as my privacy is protected,My bodily material and data may be shared with others (in the Netherlands) as long as my privacy is protected	My bodily material and data may be shared with others (both in and outside Europe) as long as my privacy is protected			Researchers that work at the blood bank, hospitals, universities, or other organisations that are active in the area of medical scientific research,Non-commercial businesses,Businesses, even if they are commercial enterprises		Biobank data may be linked to information from medical records,Biobank data may be linked to information from registries (like Statistics Netherlands),Biobank data may be linked to information from other sources (like information on my residential area, related to stores, nature, air pollution, etc.)		I would only give consent to the storage of DNA if… (you can indicate your conditions in Question 11)	I would only give consent to the storage of DNA if… (you can indicate your conditions in Question 11)			If I am kept informed of what my DNA is used for,If results (like those related to serious, hereditary disease) are communicated to me			A yearly newsletter with general research results (does not include individual results) ,An individual report with results pertaining to my health
2021-07-29 10:47:54	2021-07-29 10:55:20	IP Address	100	446	True	2021-07-29 10:55:20	R_ypXuaLaCuJdmtoJ	anonymous	NL	I hereby consent to participating in this research on attitudes towards the storage of bodily material, conducted by the ‘Donor Studies’ research group at Sanquin. (1) I hereby confirm that I am 18 years of age or older. (2) I hereby confirm that I have read the information for test subjects and that I have had the opportunity to ask any additional questions. My questions have been answered to my…	Older than 65 years old	6	Male		Secondary vocational education (MBO: for example: MDGO, MAS, MTS, MEAO)	4	North Holland		Yes	<100	Hoofddorp	I have never heard of it	Definitely	I think it is wasteful if residual blood is simply disposed of,I think it is important to make a contribution to science,It is a small effort,Because I may be able to help others with this			Definitely	I think it is important to make a contribution to science,It is a small effort,Because I may be able to help others with this			Bodily material and data may be stored for 30 years		My bodily material and data may be shared with others (both in and outside Europe) as long as my privacy is protected	My bodily material and data may be shared with others (both in and outside Europe) as long as my privacy is protected			Researchers that work at the blood bank, hospitals, universities, or other organisations that are active in the area of medical scientific research		Biobank data may be linked to information from medical records,Biobank data may be linked to information from other sources (like information on my residential area, related to stores, nature, air pollution, etc.)		I would give consent to the storage of DNA	I would give consent to the storage of DNA			If I am kept informed of what my DNA is used for,If results (like those related to serious, hereditary disease) are communicated to me			A yearly newsletter with general research results (does not include individual results) ,An individual report with results pertaining to my health
2021-07-29 10:51:12	2021-07-29 10:56:48	IP Address	100	336	True	2021-07-29 10:56:48	R_31BiDiwA3STagnM	anonymous	NL	I hereby consent to participating in this research on attitudes towards the storage of bodily material, conducted by the ‘Donor Studies’ research group at Sanquin. (1) I hereby confirm that I am 18 years of age or older. (2) I hereby confirm that I have read the information for test subjects and that I have had the opportunity to ask any additional questions. My questions have been answered to my…	Older than 65 years old	6	Male		University	7	North Holland		Yes	≥100	Zaanstad	I have never heard of it	Definitely	I think it is important to make a contribution to science,It is a small effort,Because I may be able to help others with this			Probably	I think it is important to make a contribution to science,Because I may be able to help others with this			Bodily material and data may be stored for 30 years		My bodily material and data may be shared with others (both in and outside Europe) as long as my privacy is protected	My bodily material and data may be shared with others (both in and outside Europe) as long as my privacy is protected			Researchers that work at the blood bank, hospitals, universities, or other organisations that are active in the area of medical scientific research		Biobank data may be linked to information from registries (like Statistics Netherlands),Biobank data may be linked to information from other sources (like information on my residential area, related to stores, nature, air pollution, etc.)		I would not give consent to the storage of DNA	I would not give consent to the storage of DNA						A yearly newsletter with general research results (does not include individual results) ,An individual report with results pertaining to my health
2021-07-29 10:50:31	2021-07-29 10:58:29	IP Address	100	478	True	2021-07-29 10:58:30	R_XSLku79lUg4VncR	anonymous	NL	I hereby consent to participating in this research on attitudes towards the storage of bodily material, conducted by the ‘Donor Studies’ research group at Sanquin. (1) I hereby confirm that I am 18 years of age or older. (2) I hereby confirm that I have read the information for test subjects and that I have had the opportunity to ask any additional questions. My questions have been answered to my…	Older than 65 years old	6	Male		Secondary vocational education (MBO: for example: MDGO, MAS, MTS, MEAO)	4	North Holland		Yes	Unknown	Purmerend	I have never heard of it	Definitely	I think it is wasteful if residual blood is simply disposed of,I think it is important to make a contribution to science,It is a small effort,Because I may be able to help others with this			Definitely	I think it is important to make a contribution to science,It is a small effort,Because I may be able to help others with this			Bodily material and data may be stored for 30 years		My bodily material and data may be shared with others (both in and outside Europe) as long as my privacy is protected,My bodily material and data may be shared with others (in the Netherlands) as long as my privacy is protected	My bodily material and data may be shared with others (both in and outside Europe) as long as my privacy is protected			Researchers that work at the blood bank, hospitals, universities, or other organisations that are active in the area of medical scientific research,Non-commercial businesses,Businesses, even if they are commercial enterprises		Biobank data may be linked to information from medical records,Biobank data may be linked to information from registries (like Statistics Netherlands),Biobank data may be linked to information from other sources (like information on my residential area, related to stores, nature, air pollution, etc.)		I would give consent to the storage of DNA	I would give consent to the storage of DNA			If I am kept informed of what my DNA is used for,If results (like those related to serious, hereditary disease) are communicated to me			A yearly newsletter with general research results (does not include individual results) ,An individual report with results pertaining to my health
2021-07-29 10:54:41	2021-07-29 10:59:39	IP Address	100	297	True	2021-07-29 10:59:39	R_XzUyg08JGRym0Uh	anonymous	NL	I hereby consent to participating in this research on attitudes towards the storage of bodily material, conducted by the ‘Donor Studies’ research group at Sanquin. (1) I hereby confirm that I am 18 years of age or older. (2) I hereby confirm that I have read the information for test subjects and that I have had the opportunity to ask any additional questions. My questions have been answered to my…	56-65 years old	5	Male		Higher vocational education (HBO: for example: HTS, HAS, HEAO, PABO)	6	North Holland		Yes	<100	Castricum	I have never heard of it	Definitely	I think it is wasteful if residual blood is simply disposed of,I think it is important to make a contribution to science,It is a small effort,Because I may be able to help others with this			Definitely	I think it is important to make a contribution to science,It is a small effort,Because I may be able to help others with this			Bodily material and data may be stored for 30 years		My bodily material and data may be shared with others (both in and outside Europe) as long as my privacy is protected,My bodily material and data may be shared with others (in the Netherlands) as long as my privacy is protected	My bodily material and data may be shared with others (both in and outside Europe) as long as my privacy is protected			Researchers that work at the blood bank, hospitals, universities, or other organisations that are active in the area of medical scientific research,Non-commercial businesses,Businesses, even if they are commercial enterprises		Biobank data may be linked to information from medical records,Biobank data may be linked to information from registries (like Statistics Netherlands),Biobank data may be linked to information from other sources (like information on my residential area, related to stores, nature, air pollution, etc.),Biobank data may be linked to information from apps or other online registries (like activity tra…		I would give consent to the storage of DNA	I would give consent to the storage of DNA			If results (like those related to serious, hereditary disease) are communicated to me			An individual report with results pertaining to my health
2021-07-29 10:51:56	2021-07-29 11:00:51	IP Address	100	534	True	2021-07-29 11:00:51	R_bmfhQNnEnqH4g0x	anonymous	NL	I hereby consent to participating in this research on attitudes towards the storage of bodily material, conducted by the ‘Donor Studies’ research group at Sanquin. (1) I hereby confirm that I am 18 years of age or older. (2) I hereby confirm that I have read the information for test subjects and that I have had the opportunity to ask any additional questions. My questions have been answered to my…	Older than 65 years old	6	Female		Higher vocational education (HBO: for example: HTS, HAS, HEAO, PABO)	6	North Holland		Yes	≥100	Haarlem	I am not sure	Definitely	I think it is wasteful if residual blood is simply disposed of,I think it is important to make a contribution to science,It is a small effort			Definitely	I think it is important to make a contribution to science,It is a small effort			Bodily material and data may be stored for 30 years		My bodily material and data may be shared with others (both in and outside Europe) as long as my privacy is protected	My bodily material and data may be shared with others (both in and outside Europe) as long as my privacy is protected			Researchers that work at the blood bank, hospitals, universities, or other organisations that are active in the area of medical scientific research		Biobank data may be linked to information from medical records		I would give consent to the storage of DNA	I would give consent to the storage of DNA			If I am kept informed of what my DNA is used for,If results (like those related to serious, hereditary disease) are communicated to me			An individual report with results pertaining to my health
2021-07-29 10:52:05	2021-07-29 11:01:23	IP Address	100	558	True	2021-07-29 11:01:23	R_4GytgDOiTcWgSSB	anonymous	NL	I hereby consent to participating in this research on attitudes towards the storage of bodily material, conducted by the ‘Donor Studies’ research group at Sanquin. (1) I hereby confirm that I am 18 years of age or older. (2) I hereby confirm that I have read the information for test subjects and that I have had the opportunity to ask any additional questions. My questions have been answered to my…	Older than 65 years old	6	Male		Secondary vocational education (MBO: for example: MDGO, MAS, MTS, MEAO)	4	North Holland		Yes	≥100	Alkmaar	I have heard of it	Definitely	I think it is important to make a contribution to science			Definitely	I think it is important to make a contribution to science,It is a small effort			Bodily material and data may be stored for 30 years		My bodily material and data may be shared with others (both in and outside Europe) as long as my privacy is protected,My bodily material and data may be shared with others (in the Netherlands) as long as my privacy is protected	My bodily material and data may be shared with others (both in and outside Europe) as long as my privacy is protected			Researchers that work at the blood bank, hospitals, universities, or other organisations that are active in the area of medical scientific research		Biobank data may be linked to information from medical records,Biobank data may be linked to information from registries (like Statistics Netherlands),Biobank data may be linked to information from other sources (like information on my residential area, related to stores, nature, air pollution, etc.)		I would give consent to the storage of DNA	I would give consent to the storage of DNA			If I am kept informed of what my DNA is used for,If results (like those related to serious, hereditary disease) are communicated to me			A yearly newsletter with general research results (does not include individual results) ,An individual report with results pertaining to my health
2021-07-29 10:53:26	2021-07-29 11:04:06	IP Address	100	639	True	2021-07-29 11:04:06	R_vI7suWnBWiqkg1P	anonymous	NL	I hereby consent to participating in this research on attitudes towards the storage of bodily material, conducted by the ‘Donor Studies’ research group at Sanquin. (1) I hereby confirm that I am 18 years of age or older. (2) I hereby confirm that I have read the information for test subjects and that I have had the opportunity to ask any additional questions. My questions have been answered to my…	56-65 years old	5	Male		University	7	North Holland		Yes	<100	Amsterdam Valkenburg	I have never heard of it	Definitely	I think it is important to make a contribution to science,Because I may be able to help others with this			Definitely	I think it is important to make a contribution to science,Because I may be able to help others with this			Other, namely	Oneindige bewaartermijn	Other, namely	Other, namely		Bepaalde landen met dezelfde regelgeving als Nederland	Researchers that work at the blood bank, hospitals, universities, or other organisations that are active in the area of medical scientific research		Biobank data may be linked to information from medical records,Biobank data may be linked to information from registries (like Statistics Netherlands),Biobank data may be linked to information from other sources (like information on my residential area, related to stores, nature, air pollution, etc.)		I would give consent to the storage of DNA	I would give consent to the storage of DNA			If I am kept informed of what my DNA is used for			An individual report with results pertaining to my health
2021-07-29 10:56:11	2021-07-29 11:05:31	IP Address	100	560	True	2021-07-29 11:05:32	R_1zfcKnSUrNqKEZX	anonymous	NL	I hereby consent to participating in this research on attitudes towards the storage of bodily material, conducted by the ‘Donor Studies’ research group at Sanquin. (1) I hereby confirm that I am 18 years of age or older. (2) I hereby confirm that I have read the information for test subjects and that I have had the opportunity to ask any additional questions. My questions have been answered to my…	46-55 years old	4	Male		University	7	North Holland		Yes	≥100	Amsterdam Plesmanlaan	I have never heard of it	Definitely	I think it is wasteful if residual blood is simply disposed of,I think it is important to make a contribution to science,Because I may be able to help others with this			Definitely	I think it is important to make a contribution to science,Because I may be able to help others with this			Bodily material and data may be stored for 15 years		My bodily material and data may be shared with others (in the Netherlands) as long as my privacy is protected	My bodily material and data may be shared with others (in the Netherlands) as long as my privacy is protected			Researchers that work at the blood bank, hospitals, universities, or other organisations that are active in the area of medical scientific research,Non-commercial businesses		Biobank data may be linked to information from registries (like Statistics Netherlands),Biobank data may be linked to information from other sources (like information on my residential area, related to stores, nature, air pollution, etc.)		I would only give consent to the storage of DNA if… (you can indicate your conditions in Question 11)	I would only give consent to the storage of DNA if… (you can indicate your conditions in Question 11)			Depending on the purpose for which the material is used	To conduct research on the genes involved in health and the emergence of disease (including rare diseases and anomalies)		A yearly newsletter with general research results (does not include individual results)
2021-07-29 11:01:14	2021-07-29 11:09:25	IP Address	100	491	True	2021-07-29 11:09:26	R_swcNh2sYfGn8Fl7	anonymous	NL	I hereby consent to participating in this research on attitudes towards the storage of bodily material, conducted by the ‘Donor Studies’ research group at Sanquin. (1) I hereby confirm that I am 18 years of age or older. (2) I hereby confirm that I have read the information for test subjects and that I have had the opportunity to ask any additional questions. My questions have been answered to my…	46-55 years old	4	Male		Higher vocational education (HBO: for example: HTS, HAS, HEAO, PABO)	6	Utrecht		Yes	≥100	Amsterdam Plesmanlaan	I have never heard of it	Definitely	I think it is wasteful if residual blood is simply disposed of,I think it is important to make a contribution to science,It is a small effort,Because I may be able to help others with this			Definitely	I think it is important to make a contribution to science,It is a small effort,Because I may be able to help others with this			Bodily material and data may be stored for 30 years		My bodily material and data may be shared with others (both in and outside Europe) as long as my privacy is protected	My bodily material and data may be shared with others (both in and outside Europe) as long as my privacy is protected			Researchers that work at the blood bank, hospitals, universities, or other organisations that are active in the area of medical scientific research,Businesses, even if they are commercial enterprises		Biobank data may be linked to information from medical records		I would give consent to the storage of DNA	I would give consent to the storage of DNA			If I am kept informed of what my DNA is used for,If results (like those related to serious, hereditary disease) are communicated to me			An individual report with results pertaining to my health
2021-07-29 11:03:15	2021-07-29 11:09:27	IP Address	100	371	True	2021-07-29 11:09:27	R_2SHujdWUCU0wein	anonymous	NL	I hereby consent to participating in this research on attitudes towards the storage of bodily material, conducted by the ‘Donor Studies’ research group at Sanquin. (1) I hereby confirm that I am 18 years of age or older. (2) I hereby confirm that I have read the information for test subjects and that I have had the opportunity to ask any additional questions. My questions have been answered to my…	Older than 65 years old	6	Female		Higher vocational education (HBO: for example: HTS, HAS, HEAO, PABO)	6	North Holland		Yes	≥100	Hoorn	I am not sure	Definitely	I think it is important to make a contribution to science,Because I may be able to help others with this			Probably	I think it is important to make a contribution to science,It is a small effort,Because I may be able to help others with this			Bodily material and data may be stored for 15 years		My bodily material and data may be shared with others (both in and outside Europe) as long as my privacy is protected	My bodily material and data may be shared with others (both in and outside Europe) as long as my privacy is protected			Researchers that work at the blood bank, hospitals, universities, or other organisations that are active in the area of medical scientific research		Biobank data may not be linked to other sources of information		I would not give consent to the storage of DNA	I would not give consent to the storage of DNA						A yearly newsletter with general research results (does not include individual results)
2021-07-29 11:01:48	2021-07-29 11:10:03	IP Address	100	494	True	2021-07-29 11:10:03	R_24uQtwmJQnV5nZy	anonymous	NL	I hereby consent to participating in this research on attitudes towards the storage of bodily material, conducted by the ‘Donor Studies’ research group at Sanquin. (1) I hereby confirm that I am 18 years of age or older. (2) I hereby confirm that I have read the information for test subjects and that I have had the opportunity to ask any additional questions. My questions have been answered to my…	46-55 years old	4	Female		Secondary vocational education (MBO: for example: MDGO, MAS, MTS, MEAO)	4	Friesland		Yes	<100	Leeuwarden	I have heard of it	Definitely	I think it is wasteful if residual blood is simply disposed of,I think it is important to make a contribution to science			Definitely	I think it is important to make a contribution to science,It is a small effort,Because I may be able to help others with this			Bodily material and data may be stored for 15 years		My bodily material and data may be shared with others (both in and outside Europe) as long as my privacy is protected	My bodily material and data may be shared with others (both in and outside Europe) as long as my privacy is protected			Researchers that work at the blood bank, hospitals, universities, or other organisations that are active in the area of medical scientific research		Biobank data may be linked to information from medical records		I would give consent to the storage of DNA	I would give consent to the storage of DNA			If I am kept informed of what my DNA is used for,If results (like those related to serious, hereditary disease) are communicated to me			A yearly newsletter with general research results (does not include individual results) ,An individual report with results pertaining to my health
2021-07-29 11:03:56	2021-07-29 11:10:13	IP Address	100	376	True	2021-07-29 11:10:13	R_269J78IBqobVY7J	anonymous	NL	I hereby consent to participating in this research on attitudes towards the storage of bodily material, conducted by the ‘Donor Studies’ research group at Sanquin. (1) I hereby confirm that I am 18 years of age or older. (2) I hereby confirm that I have read the information for test subjects and that I have had the opportunity to ask any additional questions. My questions have been answered to my…	46-55 years old	4	Male		Secondary vocational education (MBO: for example: MDGO, MAS, MTS, MEAO)	4	Overijssel		Yes	<100	Zwolle	I have never heard of it	Definitely	I think it is wasteful if residual blood is simply disposed of,I think it is important to make a contribution to science,Because I may be able to help others with this			Definitely	I think it is important to make a contribution to science,Because I may be able to help others with this			Bodily material and data may be stored for 15 years		My bodily material and data may be shared with others (in the Netherlands) as long as my privacy is protected	My bodily material and data may be shared with others (in the Netherlands) as long as my privacy is protected			Researchers that work at the blood bank, hospitals, universities, or other organisations that are active in the area of medical scientific research		Biobank data may be linked to information from medical records		I would give consent to the storage of DNA	I would give consent to the storage of DNA			Depending on the purpose for which the material is used	To conduct research on the genes involved in health and the emergence of disease (including rare diseases and anomalies),To determine whether or not a hereditary disease is present (in case of concerning findings you will be informed)		A yearly newsletter with general research results (does not include individual results) ,An individual report with results pertaining to my health
2021-07-29 11:01:41	2021-07-29 11:10:13	IP Address	100	512	True	2021-07-29 11:10:13	R_1FmNXXAFBgbo2oD	anonymous	NL	I hereby consent to participating in this research on attitudes towards the storage of bodily material, conducted by the ‘Donor Studies’ research group at Sanquin. (1) I hereby confirm that I am 18 years of age or older. (2) I hereby confirm that I have read the information for test subjects and that I have had the opportunity to ask any additional questions. My questions have been answered to my…	46-55 years old	4	Female		Secondary vocational education (MBO: for example: MDGO, MAS, MTS, MEAO)	4	South Holland		Yes	<100	Rotterdam Centrum	I am not sure	Definitely	I think it is wasteful if residual blood is simply disposed of,I think it is important to make a contribution to science,Because I may be able to help others with this			Definitely	Because I may be able to help others with this			Bodily material and data may be stored for 30 years		My bodily material and data may be shared with others (both in and outside Europe) as long as my privacy is protected	My bodily material and data may be shared with others (both in and outside Europe) as long as my privacy is protected			Researchers that work at the blood bank, hospitals, universities, or other organisations that are active in the area of medical scientific research		Biobank data may be linked to information from medical records,Biobank data may be linked to information from registries (like Statistics Netherlands),Biobank data may be linked to information from other sources (like information on my residential area, related to stores, nature, air pollution, etc.)		I would give consent to the storage of DNA	I would give consent to the storage of DNA			If I am kept informed of what my DNA is used for,If results (like those related to serious, hereditary disease) are communicated to me			A yearly newsletter with general research results (does not include individual results)
2021-07-29 10:59:49	2021-07-29 11:10:45	IP Address	100	656	True	2021-07-29 11:10:46	R_AiEjrbtwD9tDmIV	anonymous	NL	I hereby consent to participating in this research on attitudes towards the storage of bodily material, conducted by the ‘Donor Studies’ research group at Sanquin. (1) I hereby confirm that I am 18 years of age or older. (2) I hereby confirm that I have read the information for test subjects and that I have had the opportunity to ask any additional questions. My questions have been answered to my…	Older than 65 years old	6	Female		Secondary vocational education (MBO: for example: MDGO, MAS, MTS, MEAO)	4	North Holland		Yes	≥100	Alkmaar	I have heard of it	Definitely	I think it is important to make a contribution to science			Definitely	I think it is important to make a contribution to science,Because I may be able to help others with this			Bodily material and data may be stored for 30 years		My bodily material and data may be shared with others (both in and outside Europe) as long as my privacy is protected	My bodily material and data may be shared with others (both in and outside Europe) as long as my privacy is protected			Researchers that work at the blood bank, hospitals, universities, or other organisations that are active in the area of medical scientific research,Non-commercial businesses		Biobank data may be linked to information from medical records,Biobank data may be linked to information from registries (like Statistics Netherlands),Biobank data may be linked to information from other sources (like information on my residential area, related to stores, nature, air pollution, etc.)		I would give consent to the storage of DNA	I would give consent to the storage of DNA			If I am kept informed of what my DNA is used for			A yearly newsletter with general research results (does not include individual results) ,An individual report with results pertaining to my health
2021-07-29 11:04:55	2021-07-29 11:12:11	IP Address	100	436	True	2021-07-29 11:12:12	R_2uZNPxXSJTsljAP	anonymous	NL	I hereby consent to participating in this research on attitudes towards the storage of bodily material, conducted by the ‘Donor Studies’ research group at Sanquin. (1) I hereby confirm that I am 18 years of age or older. (2) I hereby confirm that I have read the information for test subjects and that I have had the opportunity to ask any additional questions. My questions have been answered to my…	Older than 65 years old	6	Male		Higher vocational education (HBO: for example: HTS, HAS, HEAO, PABO)	6	Overijssel		Yes	≥100	Enschede	I have never heard of it	Definitely	I think it is important to make a contribution to science,Because I may be able to help others with this			Definitely	I think it is important to make a contribution to science,Because I may be able to help others with this			Bodily material and data may be stored for 15 years		My bodily material and data may be shared with others (in the Netherlands) as long as my privacy is protected	My bodily material and data may be shared with others (in the Netherlands) as long as my privacy is protected			Researchers that work at the blood bank, hospitals, universities, or other organisations that are active in the area of medical scientific research		Biobank data may be linked to information from medical records,Biobank data may be linked to information from registries (like Statistics Netherlands)		I would give consent to the storage of DNA	I would give consent to the storage of DNA			If I am kept informed of what my DNA is used for,If results (like those related to serious, hereditary disease) are communicated to me			A yearly newsletter with general research results (does not include individual results) ,An individual report with results pertaining to my health
2021-07-29 11:05:00	2021-07-29 11:14:17	IP Address	100	557	True	2021-07-29 11:14:18	R_1l45ZpG2wQrFitu	anonymous	NL	I hereby consent to participating in this research on attitudes towards the storage of bodily material, conducted by the ‘Donor Studies’ research group at Sanquin. (1) I hereby confirm that I am 18 years of age or older. (2) I hereby confirm that I have read the information for test subjects and that I have had the opportunity to ask any additional questions. My questions have been answered to my…	Older than 65 years old	6	Male		Secondary education (for example: ULO, MULO, MAVO, LAVO, VGLO)	3	Flevoland		Yes	≥100	Amsterdam Valkenburg	I am not sure	Definitely	I think it is important to make a contribution to science			Definitely	I think it is important to make a contribution to science			Bodily material and data may be stored for 15 years		My bodily material and data may be shared with others (in the Netherlands) as long as my privacy is protected	My bodily material and data may be shared with others (in the Netherlands) as long as my privacy is protected			Researchers that work at the blood bank, hospitals, universities, or other organisations that are active in the area of medical scientific research		Biobank data may be linked to information from registries (like Statistics Netherlands),Biobank data may be linked to information from other sources (like information on my residential area, related to stores, nature, air pollution, etc.)		I would give consent to the storage of DNA	I would give consent to the storage of DNA			If I am kept informed of what my DNA is used for,If results (like those related to serious, hereditary disease) are communicated to me			A yearly newsletter with general research results (does not include individual results) ,An individual report with results pertaining to my health
2021-07-29 11:04:27	2021-07-29 11:14:48	IP Address	100	621	True	2021-07-29 11:14:49	R_3EAXlJvwaQuvPIF	anonymous	NL	I hereby consent to participating in this research on attitudes towards the storage of bodily material, conducted by the ‘Donor Studies’ research group at Sanquin. (1) I hereby confirm that I am 18 years of age or older. (2) I hereby confirm that I have read the information for test subjects and that I have had the opportunity to ask any additional questions. My questions have been answered to my…	Older than 65 years old	6	Male		Higher vocational education (HBO: for example: HTS, HAS, HEAO, PABO)	6	North Holland		Yes	≥100	Zaanstad	I have heard of it	Definitely	I think it is wasteful if residual blood is simply disposed of,I think it is important to make a contribution to science,It is a small effort,Because I may be able to help others with this			Definitely	I think it is important to make a contribution to science,It is a small effort,Because I may be able to help others with this			Bodily material and data may be stored for 30 years		My bodily material and data may be shared with others (both in and outside Europe) as long as my privacy is protected,Other, namely	My bodily material and data may be shared with others (both in and outside Europe) as long as my privacy is protected			Researchers that work at the blood bank, hospitals, universities, or other organisations that are active in the area of medical scientific research,Non-commercial businesses		Biobank data may be linked to information from medical records,Biobank data may be linked to information from registries (like Statistics Netherlands),Biobank data may be linked to information from other sources (like information on my residential area, related to stores, nature, air pollution, etc.),Biobank data may be linked to information from apps or other online registries (like activity tra…		I would give consent to the storage of DNA,Other, namely	I would give consent to the storage of DNA			If results (like those related to serious, hereditary disease) are communicated to me,Depending on the purpose for which the material is used	To conduct research on the genes involved in health and the emergence of disease (including rare diseases and anomalies),To determine whether or not a hereditary disease is present (in case of concerning findings you will be informed),In support of investigation by police/justice, only if the identity of the suspect is known and the suspect is missing, fugitive or deceased		An individual report with results pertaining to my health
2021-07-29 10:54:11	2021-07-29 11:16:44	IP Address	100	1352	True	2021-07-29 11:16:44	R_2fxKXjjJl8FPKBE	anonymous	NL	I hereby consent to participating in this research on attitudes towards the storage of bodily material, conducted by the ‘Donor Studies’ research group at Sanquin. (1) I hereby confirm that I am 18 years of age or older. (2) I hereby confirm that I have read the information for test subjects and that I have had the opportunity to ask any additional questions. My questions have been answered to my…	56-65 years old	5	Female		Secondary vocational education (MBO: for example: MDGO, MAS, MTS, MEAO)	4	North Holland		Yes	≥100	Haarlem	I have never heard of it	Probably	I think it is important to make a contribution to science,Because I would first like to have more information on what exactly happens to the residual blood and data,I have doubts about whether or not my personal data will be kept private			Probably	I think it is important to make a contribution to science,Because I am unsure what the questionnaires entail,I am not sure what will be done with my data,I have doubts about whether or not my personal data will be kept private			Other, namely	Vraag opnieuw permissie na 10 jaar	Other, namely	Other, namely		Weet niet	Other, namely	Weet niet	Biobank data may not be linked to other sources of information		Other, namely	Other, namely		Weet niet	Depending on the purpose for which the material is used	To determine whether or not a hereditary disease is present (in case of concerning findings you will be informed),In support of investigation by police/justice, only if the identity of the suspect is known and the suspect is missing, fugitive or deceased		An individual report with results pertaining to my health
2021-07-29 11:03:20	2021-07-29 11:16:47	IP Address	100	806	True	2021-07-29 11:16:47	R_2qwazSmr2VNwvf4	anonymous	NL	I hereby consent to participating in this research on attitudes towards the storage of bodily material, conducted by the ‘Donor Studies’ research group at Sanquin. (1) I hereby confirm that I am 18 years of age or older. (2) I hereby confirm that I have read the information for test subjects and that I have had the opportunity to ask any additional questions. My questions have been answered to my…	56-65 years old	5	Male		Secondary vocational education (MBO: for example: MDGO, MAS, MTS, MEAO)	4	North Holland		Yes	≥100	Zaanstad	I have heard of it	Definitely	I think it is wasteful if residual blood is simply disposed of,I think it is important to make a contribution to science,Because I may be able to help others with this			Definitely	I think it is important to make a contribution to science,It is a small effort,Because I may be able to help others with this			Bodily material and data may be stored for 30 years		My bodily material and data may be shared with others (both in and outside Europe) as long as my privacy is protected	My bodily material and data may be shared with others (both in and outside Europe) as long as my privacy is protected			Researchers that work at the blood bank, hospitals, universities, or other organisations that are active in the area of medical scientific research		Biobank data may be linked to information from medical records		I would give consent to the storage of DNA	I would give consent to the storage of DNA			If results (like those related to serious, hereditary disease) are communicated to me			An individual report with results pertaining to my health
2021-07-29 11:04:11	2021-07-29 11:17:30	IP Address	100	799	True	2021-07-29 11:17:30	R_1GUEW5nelhBxFRU	anonymous	NL	I hereby consent to participating in this research on attitudes towards the storage of bodily material, conducted by the ‘Donor Studies’ research group at Sanquin. (1) I hereby confirm that I am 18 years of age or older. (2) I hereby confirm that I have read the information for test subjects and that I have had the opportunity to ask any additional questions. My questions have been answered to my…	56-65 years old	5	Male		Secondary vocational education (MBO: for example: MDGO, MAS, MTS, MEAO)	4	North Holland		Yes	≥100	Hoorn	I have never heard of it	Definitely	I think it is important to make a contribution to science,It is a small effort,Because I may be able to help others with this			Probably	I think it is important to make a contribution to science,It is a small effort,Because I may be able to help others with this			Bodily material and data may be stored for 15 years		My bodily material and data may not be shared with others (outside of Sanquin)	My bodily material and data may not be shared with others (outside of Sanquin)			Researchers that work at the blood bank, hospitals, universities, or other organisations that are active in the area of medical scientific research		Biobank data may not be linked to other sources of information		I would only give consent to the storage of DNA if… (you can indicate your conditions in Question 11)	I would only give consent to the storage of DNA if… (you can indicate your conditions in Question 11)			If results (like those related to serious, hereditary disease) are communicated to me,Depending on the purpose for which the material is used	To determine whether or not a hereditary disease is present (in case of concerning findings you will be informed)		A yearly newsletter with general research results (does not include individual results) ,An individual report with results pertaining to my health
2021-07-29 11:09:47	2021-07-29 11:17:51	IP Address	100	484	True	2021-07-29 11:17:51	R_2roQH0YSgl910Ee	anonymous	NL	I hereby consent to participating in this research on attitudes towards the storage of bodily material, conducted by the ‘Donor Studies’ research group at Sanquin. (1) I hereby confirm that I am 18 years of age or older. (2) I hereby confirm that I have read the information for test subjects and that I have had the opportunity to ask any additional questions. My questions have been answered to my…	Older than 65 years old	6	Male		Higher vocational education (HBO: for example: HTS, HAS, HEAO, PABO)	6	Utrecht		Yes	≥100	Utrecht Uithof	I am not sure	Definitely	I think it is important to make a contribution to science			Definitely	I think it is important to make a contribution to science,It is a small effort,Because I may be able to help others with this			Bodily material and data may be stored for 30 years		My bodily material and data may be shared with others (in the Netherlands) as long as my privacy is protected	My bodily material and data may be shared with others (in the Netherlands) as long as my privacy is protected			Researchers that work at the blood bank, hospitals, universities, or other organisations that are active in the area of medical scientific research,Non-commercial businesses		Biobank data may be linked to information from medical records,Biobank data may be linked to information from registries (like Statistics Netherlands),Biobank data may be linked to information from other sources (like information on my residential area, related to stores, nature, air pollution, etc.)		I would give consent to the storage of DNA	I would give consent to the storage of DNA			If I am kept informed of what my DNA is used for,If results (like those related to serious, hereditary disease) are communicated to me			A yearly newsletter with general research results (does not include individual results)
2021-07-29 11:12:38	2021-07-29 11:18:42	IP Address	100	363	True	2021-07-29 11:18:42	R_3rURc48Hc7XyUY7	anonymous	NL	I hereby consent to participating in this research on attitudes towards the storage of bodily material, conducted by the ‘Donor Studies’ research group at Sanquin. (1) I hereby confirm that I am 18 years of age or older. (2) I hereby confirm that I have read the information for test subjects and that I have had the opportunity to ask any additional questions. My questions have been answered to my…	56-65 years old	5	Male		Higher vocational education (HBO: for example: HTS, HAS, HEAO, PABO)	6	North Holland		Yes	≥100	Hoorn	I am familiar with it	Definitely	I think it is important to make a contribution to science,It is a small effort			Definitely	I think it is important to make a contribution to science,It is a small effort			Bodily material and data may be stored for 30 years		My bodily material and data may be shared with others (both in and outside Europe) as long as my privacy is protected	My bodily material and data may be shared with others (both in and outside Europe) as long as my privacy is protected			Researchers that work at the blood bank, hospitals, universities, or other organisations that are active in the area of medical scientific research,Non-commercial businesses,Businesses, even if they are commercial enterprises		Biobank data may be linked to information from medical records		I would give consent to the storage of DNA	I would give consent to the storage of DNA			If I am kept informed of what my DNA is used for			A yearly newsletter with general research results (does not include individual results) ,An individual report with results pertaining to my health
2021-07-29 11:13:16	2021-07-29 11:19:07	IP Address	100	351	True	2021-07-29 11:19:07	R_O8W53mK1ODLTlw5	anonymous	NL	I hereby consent to participating in this research on attitudes towards the storage of bodily material, conducted by the ‘Donor Studies’ research group at Sanquin. (1) I hereby confirm that I am 18 years of age or older. (2) I hereby confirm that I have read the information for test subjects and that I have had the opportunity to ask any additional questions. My questions have been answered to my…	56-65 years old	5	Male		Lower vocational education (VMBO, LBO: for example: LTS, LAS, LHNO, VBO, LEAO)	2	North Holland		Yes	≥100	Purmerend	I am not sure	Definitely	I think it is wasteful if residual blood is simply disposed of,I think it is important to make a contribution to science			Definitely	I think it is important to make a contribution to science,It is a small effort			Bodily material and data may be stored for 30 years		My bodily material and data may be shared with others (both in and outside Europe) as long as my privacy is protected	My bodily material and data may be shared with others (both in and outside Europe) as long as my privacy is protected			Researchers that work at the blood bank, hospitals, universities, or other organisations that are active in the area of medical scientific research		Biobank data may be linked to information from medical records,Biobank data may be linked to information from apps or other online registries (like activity trackers, supermarket purchases, etc.)		I would give consent to the storage of DNA	I would give consent to the storage of DNA			If results (like those related to serious, hereditary disease) are communicated to me,Depending on the purpose for which the material is used	To conduct research on the genes involved in health and the emergence of disease (including rare diseases and anomalies),To determine whether or not a hereditary disease is present (in case of concerning findings you will be informed),In support of investigation by police/justice, only if the identity of the suspect is known and the suspect is missing, fugitive or deceased		I do not want to receive any information
2021-07-29 11:15:02	2021-07-29 11:19:55	IP Address	100	292	True	2021-07-29 11:19:55	R_1FRoL7iECEEBEBf	anonymous	NL	I hereby consent to participating in this research on attitudes towards the storage of bodily material, conducted by the ‘Donor Studies’ research group at Sanquin. (1) I hereby confirm that I am 18 years of age or older. (2) I hereby confirm that I have read the information for test subjects and that I have had the opportunity to ask any additional questions. My questions have been answered to my…	56-65 years old	5	Female		Secondary education (for example: ULO, MULO, MAVO, LAVO, VGLO)	3	Groningen		Yes	<100	Veendam	I have never heard of it	Definitely	I think it is wasteful if residual blood is simply disposed of			Definitely	Because I may be able to help others with this			Bodily material and data may be stored for 30 years		My bodily material and data may be shared with others (both in and outside Europe) as long as my privacy is protected	My bodily material and data may be shared with others (both in and outside Europe) as long as my privacy is protected			Researchers that work at the blood bank, hospitals, universities, or other organisations that are active in the area of medical scientific research		Biobank data may be linked to information from medical records		I would give consent to the storage of DNA	I would give consent to the storage of DNA			If I am kept informed of what my DNA is used for,If results (like those related to serious, hereditary disease) are communicated to me			An individual report with results pertaining to my health
2021-07-29 11:04:26	2021-07-29 11:20:05	IP Address	100	939	True	2021-07-29 11:20:06	R_33j0xCqX7Rt2H4T	anonymous	NL	I hereby consent to participating in this research on attitudes towards the storage of bodily material, conducted by the ‘Donor Studies’ research group at Sanquin. (1) I hereby confirm that I am 18 years of age or older. (2) I hereby confirm that I have read the information for test subjects and that I have had the opportunity to ask any additional questions. My questions have been answered to my…	56-65 years old	5	Female		Secondary vocational education (MBO: for example: MDGO, MAS, MTS, MEAO)	4	Limburg		Yes	<100	Sittard	I have never heard of it	Definitely	I think it is wasteful if residual blood is simply disposed of,I think it is important to make a contribution to science,It is a small effort,Because I may be able to help others with this			Definitely	I think it is important to make a contribution to science,It is a small effort,Because I may be able to help others with this			Bodily material and data may be stored for 30 years		My bodily material and data may be shared with others (both in and outside Europe) as long as my privacy is protected,My bodily material and data may be shared with others (in the Netherlands) as long as my privacy is protected	My bodily material and data may be shared with others (both in and outside Europe) as long as my privacy is protected			Researchers that work at the blood bank, hospitals, universities, or other organisations that are active in the area of medical scientific research,Non-commercial businesses		Biobank data may be linked to information from medical records,Biobank data may be linked to information from registries (like Statistics Netherlands),Biobank data may be linked to information from other sources (like information on my residential area, related to stores, nature, air pollution, etc.)		I would give consent to the storage of DNA	I would give consent to the storage of DNA			If I am kept informed of what my DNA is used for,If results (like those related to serious, hereditary disease) are communicated to me			Other, namely	Alleen individueel rapport als dat medisch noodzakelijk is
2021-07-29 11:11:52	2021-07-29 11:22:50	IP Address	100	657	True	2021-07-29 11:22:50	R_qDe99piMou1W5R7	anonymous	NL	I hereby consent to participating in this research on attitudes towards the storage of bodily material, conducted by the ‘Donor Studies’ research group at Sanquin. (1) I hereby confirm that I am 18 years of age or older. (2) I hereby confirm that I have read the information for test subjects and that I have had the opportunity to ask any additional questions. My questions have been answered to my…	36-45 years old	3	Female		University	7	North Holland		Yes	<100	Zaanstad	I have heard of it	Definitely	I think it is wasteful if residual blood is simply disposed of,I think it is important to make a contribution to science,It is a small effort,Because I may be able to help others with this			Definitely	I think it is important to make a contribution to science,It is a small effort,Because I may be able to help others with this			Other, namely	Oneindige bewaartermijn	My bodily material and data may be shared with others (both in and outside Europe) as long as my privacy is protected,My bodily material and data may be shared with others (in the Netherlands) as long as my privacy is protected	My bodily material and data may be shared with others (both in and outside Europe) as long as my privacy is protected			Researchers that work at the blood bank, hospitals, universities, or other organisations that are active in the area of medical scientific research		Biobank data may be linked to information from medical records,Biobank data may be linked to information from registries (like Statistics Netherlands),Biobank data may be linked to information from other sources (like information on my residential area, related to stores, nature, air pollution, etc.)		I would only give consent to the storage of DNA if… (you can indicate your conditions in Question 11)	I would only give consent to the storage of DNA if… (you can indicate your conditions in Question 11)			Depending on the purpose for which the material is used	In support of investigation by police/justice, only if the identity of the suspect is known and the suspect is missing, fugitive or deceased,Other, namely	Weet niet	Other, namely	Alleen individueel rapport als dat medisch noodzakelijk is
2021-07-29 11:19:28	2021-07-29 11:23:39	IP Address	100	250	True	2021-07-29 11:23:39	R_2wHMnFdJxNjniRK	anonymous	NL	I hereby consent to participating in this research on attitudes towards the storage of bodily material, conducted by the ‘Donor Studies’ research group at Sanquin. (1) I hereby confirm that I am 18 years of age or older. (2) I hereby confirm that I have read the information for test subjects and that I have had the opportunity to ask any additional questions. My questions have been answered to my…	56-65 years old	5	Male		Higher secondary education (for example: HAVO, VWO, MMS, HBS, atheneum, gymnasium)	5	Limburg		Yes	<100	Maastricht	I am not sure	Definitely	I think it is wasteful if residual blood is simply disposed of,I think it is important to make a contribution to science,It is a small effort,Because I may be able to help others with this			Definitely	I think it is important to make a contribution to science,It is a small effort,Because I may be able to help others with this			Bodily material and data may be stored for 15 years		My bodily material and data may be shared with others (in the Netherlands) as long as my privacy is protected	My bodily material and data may be shared with others (in the Netherlands) as long as my privacy is protected			Researchers that work at the blood bank, hospitals, universities, or other organisations that are active in the area of medical scientific research		Biobank data may be linked to information from medical records,Biobank data may be linked to information from registries (like Statistics Netherlands)		I would give consent to the storage of DNA	I would give consent to the storage of DNA			If I am kept informed of what my DNA is used for			A yearly newsletter with general research results (does not include individual results) ,An individual report with results pertaining to my health
2021-07-29 11:17:28	2021-07-29 11:24:01	IP Address	100	393	True	2021-07-29 11:24:02	R_t0zfZH08wbaSSFr	anonymous	NL	I hereby consent to participating in this research on attitudes towards the storage of bodily material, conducted by the ‘Donor Studies’ research group at Sanquin. (1) I hereby confirm that I am 18 years of age or older. (2) I hereby confirm that I have read the information for test subjects and that I have had the opportunity to ask any additional questions. My questions have been answered to my…	56-65 years old	5	Male		Higher vocational education (HBO: for example: HTS, HAS, HEAO, PABO)	6	Drenthe		Yes	<100	Assen	I have never heard of it	Definitely	I think it is important to make a contribution to science			Definitely	I think it is important to make a contribution to science,It is a small effort			Bodily material and data may be stored for 30 years		My bodily material and data may be shared with others (in the Netherlands) as long as my privacy is protected	My bodily material and data may be shared with others (in the Netherlands) as long as my privacy is protected			Researchers that work at the blood bank, hospitals, universities, or other organisations that are active in the area of medical scientific research,Non-commercial businesses		Biobank data may be linked to information from registries (like Statistics Netherlands)		I would give consent to the storage of DNA	I would give consent to the storage of DNA			If I am kept informed of what my DNA is used for,If results (like those related to serious, hereditary disease) are communicated to me			An individual report with results pertaining to my health
2021-07-29 11:18:41	2021-07-29 11:25:08	IP Address	100	387	True	2021-07-29 11:25:09	R_BAoFkUwxZru459f	anonymous	NL	I hereby consent to participating in this research on attitudes towards the storage of bodily material, conducted by the ‘Donor Studies’ research group at Sanquin. (1) I hereby confirm that I am 18 years of age or older. (2) I hereby confirm that I have read the information for test subjects and that I have had the opportunity to ask any additional questions. My questions have been answered to my…	Older than 65 years old	6	Male		Higher secondary education (for example: HAVO, VWO, MMS, HBS, atheneum, gymnasium)	5	South Holland		Yes	≥100	Haarlem	I have never heard of it	Definitely	I think it is wasteful if residual blood is simply disposed of,I think it is important to make a contribution to science,It is a small effort,Because I may be able to help others with this			Probably	I think it is important to make a contribution to science,It is a small effort,Because I may be able to help others with this,Because I am unsure what the questionnaires entail			Bodily material and data may be stored for 30 years		My bodily material and data may be shared with others (both in and outside Europe) as long as my privacy is protected	My bodily material and data may be shared with others (both in and outside Europe) as long as my privacy is protected			Researchers that work at the blood bank, hospitals, universities, or other organisations that are active in the area of medical scientific research		Biobank data may be linked to information from registries (like Statistics Netherlands)		I would not give consent to the storage of DNA	I would not give consent to the storage of DNA						An individual report with results pertaining to my health
2021-07-29 11:18:40	2021-07-29 11:25:30	IP Address	100	410	True	2021-07-29 11:25:31	R_2ASAlnVeOIP2Q5S	anonymous	NL	I hereby consent to participating in this research on attitudes towards the storage of bodily material, conducted by the ‘Donor Studies’ research group at Sanquin. (1) I hereby confirm that I am 18 years of age or older. (2) I hereby confirm that I have read the information for test subjects and that I have had the opportunity to ask any additional questions. My questions have been answered to my…	Older than 65 years old	6	Female		Higher vocational education (HBO: for example: HTS, HAS, HEAO, PABO)	6	North Holland		Yes	Unknown	Amsterdam Plesmanlaan	I am not sure	Definitely	I think it is wasteful if residual blood is simply disposed of,I think it is important to make a contribution to science,It is a small effort,Because I may be able to help others with this			Definitely	I think it is important to make a contribution to science,It is a small effort,Because I may be able to help others with this			Bodily material and data may be stored for 30 years		My bodily material and data may be shared with others (both in and outside Europe) as long as my privacy is protected	My bodily material and data may be shared with others (both in and outside Europe) as long as my privacy is protected			Researchers that work at the blood bank, hospitals, universities, or other organisations that are active in the area of medical scientific research,Non-commercial businesses		Biobank data may be linked to information from medical records,Biobank data may be linked to information from registries (like Statistics Netherlands),Biobank data may be linked to information from other sources (like information on my residential area, related to stores, nature, air pollution, etc.)		I would give consent to the storage of DNA	I would give consent to the storage of DNA			If I am kept informed of what my DNA is used for,If results (like those related to serious, hereditary disease) are communicated to me			A yearly newsletter with general research results (does not include individual results) ,An individual report with results pertaining to my health
2021-07-29 11:19:57	2021-07-29 11:27:33	IP Address	100	455	True	2021-07-29 11:27:33	R_3Jsoovew4HJ4MDJ	anonymous	NL	I hereby consent to participating in this research on attitudes towards the storage of bodily material, conducted by the ‘Donor Studies’ research group at Sanquin. (1) I hereby confirm that I am 18 years of age or older. (2) I hereby confirm that I have read the information for test subjects and that I have had the opportunity to ask any additional questions. My questions have been answered to my…	56-65 years old	5	Male		University	7	Utrecht		Yes	≥100	Mijdrecht	I have heard of it	Definitely	I think it is wasteful if residual blood is simply disposed of,I think it is important to make a contribution to science,Because I may be able to help others with this			Definitely	I think it is important to make a contribution to science,It is a small effort			Bodily material and data may be stored for 30 years		My bodily material and data may be shared with others (both in and outside Europe) as long as my privacy is protected	My bodily material and data may be shared with others (both in and outside Europe) as long as my privacy is protected			Researchers that work at the blood bank, hospitals, universities, or other organisations that are active in the area of medical scientific research		Biobank data may be linked to information from registries (like Statistics Netherlands),Biobank data may be linked to information from other sources (like information on my residential area, related to stores, nature, air pollution, etc.)		I would give consent to the storage of DNA	I would give consent to the storage of DNA			If results (like those related to serious, hereditary disease) are not communicated to me			I do not want to receive any information
2021-07-29 11:17:55	2021-07-29 11:27:47	IP Address	100	592	True	2021-07-29 11:27:48	R_2wt0qtHqNm9sL7O	anonymous	NL	I hereby consent to participating in this research on attitudes towards the storage of bodily material, conducted by the ‘Donor Studies’ research group at Sanquin. (1) I hereby confirm that I am 18 years of age or older. (2) I hereby confirm that I have read the information for test subjects and that I have had the opportunity to ask any additional questions. My questions have been answered to my…	Older than 65 years old	6	Female		Higher vocational education (HBO: for example: HTS, HAS, HEAO, PABO)	6	South Holland		Yes	<100	Leiden	I have heard of it	Definitely	I think it is important to make a contribution to science,Because I may be able to help others with this			I don’t know	I don’t like to share personal information with others			Bodily material and data may be stored for 30 years		My bodily material and data may be shared with others (in the Netherlands) as long as my privacy is protected	My bodily material and data may be shared with others (in the Netherlands) as long as my privacy is protected			Researchers that work at the blood bank, hospitals, universities, or other organisations that are active in the area of medical scientific research,Non-commercial businesses,Businesses, even if they are commercial enterprises		Biobank data may be linked to information from other sources (like information on my residential area, related to stores, nature, air pollution, etc.)		I would give consent to the storage of DNA	I would give consent to the storage of DNA			Depending on the purpose for which the material is used	To conduct research on the genes involved in health and the emergence of disease (including rare diseases and anomalies)		An individual report with results pertaining to my health
2021-07-29 11:19:39	2021-07-29 11:29:43	IP Address	100	603	True	2021-07-29 11:29:43	R_PUmKa2LwaejXeh3	anonymous	NL	I hereby consent to participating in this research on attitudes towards the storage of bodily material, conducted by the ‘Donor Studies’ research group at Sanquin. (1) I hereby confirm that I am 18 years of age or older. (2) I hereby confirm that I have read the information for test subjects and that I have had the opportunity to ask any additional questions. My questions have been answered to my…	56-65 years old	5	Male		Higher secondary education (for example: HAVO, VWO, MMS, HBS, atheneum, gymnasium)	5	North Holland		Yes	≥100	Den Helder	I am not sure	Definitely	I think it is important to make a contribution to science,It is a small effort,Because I may be able to help others with this			Definitely	I think it is important to make a contribution to science,It is a small effort,Because I may be able to help others with this			Bodily material and data may be stored for 30 years		My bodily material and data may be shared with others (both in and outside Europe) as long as my privacy is protected	My bodily material and data may be shared with others (both in and outside Europe) as long as my privacy is protected			Researchers that work at the blood bank, hospitals, universities, or other organisations that are active in the area of medical scientific research,Non-commercial businesses		Biobank data may be linked to information from medical records,Biobank data may be linked to information from registries (like Statistics Netherlands),Biobank data may be linked to information from other sources (like information on my residential area, related to stores, nature, air pollution, etc.),Biobank data may be linked to information from apps or other online registries (like activity tra…		I would give consent to the storage of DNA	I would give consent to the storage of DNA			If I am kept informed of what my DNA is used for,If results (like those related to serious, hereditary disease) are communicated to me,Depending on the purpose for which the material is used	To conduct research on the genes involved in health and the emergence of disease (including rare diseases and anomalies),To determine whether or not a hereditary disease is present (in case of concerning findings you will be informed),In support of investigation by police/justice, only if the identity of the suspect is known and the suspect is missing, fugitive or deceased		A yearly newsletter with general research results (does not include individual results) ,An individual report with results pertaining to my health
2021-07-29 11:20:39	2021-07-29 11:29:52	IP Address	100	552	True	2021-07-29 11:29:52	R_1rfihh6jEZZn9NN	anonymous	NL	I hereby consent to participating in this research on attitudes towards the storage of bodily material, conducted by the ‘Donor Studies’ research group at Sanquin. (1) I hereby confirm that I am 18 years of age or older. (2) I hereby confirm that I have read the information for test subjects and that I have had the opportunity to ask any additional questions. My questions have been answered to my…	Older than 65 years old	6	Female		University	7	North Holland		Yes	≥100	Alkmaar	I have never heard of it	Definitely	I think it is important to make a contribution to science,Because I may be able to help others with this			Probably	I think it is important to make a contribution to science,Because I may be able to help others with this			Bodily material and data may be stored for 30 years		My bodily material and data may be shared with others (both in and outside Europe) as long as my privacy is protected	My bodily material and data may be shared with others (both in and outside Europe) as long as my privacy is protected			Researchers that work at the blood bank, hospitals, universities, or other organisations that are active in the area of medical scientific research		Biobank data may not be linked to other sources of information		I would give consent to the storage of DNA	I would give consent to the storage of DNA			Depending on the purpose for which the material is used	To conduct research on the genes involved in health and the emergence of disease (including rare diseases and anomalies),In support of investigation by police/justice, only if the identity of the suspect is known and the suspect is missing, fugitive or deceased		A yearly newsletter with general research results (does not include individual results)
2021-07-29 11:19:19	2021-07-29 11:30:41	IP Address	100	681	True	2021-07-29 11:30:41	R_ey9UnrX50Y2NdYt	anonymous	NL	I hereby consent to participating in this research on attitudes towards the storage of bodily material, conducted by the ‘Donor Studies’ research group at Sanquin. (1) I hereby confirm that I am 18 years of age or older. (2) I hereby confirm that I have read the information for test subjects and that I have had the opportunity to ask any additional questions. My questions have been answered to my…	Older than 65 years old	6	Female		University	7	North Holland		Yes	≥100	Amsterdam Valkenburg	I have never heard of it	I don’t know	Because I would first like to have more information on what exactly happens to the residual blood and data,Because I have other doubts, namely	Farmaceutische industrie bezwaren		I don’t know	I am not sure what will be done with my data,I have doubts about whether or not my personal data will be kept private,I don’t like to share personal information with others			Other, namely	Weet niet	My bodily material and data may not be shared with others (outside of Sanquin)	My bodily material and data may not be shared with others (outside of Sanquin)			I would not give my consent at all		Biobank data may not be linked to other sources of information		I would not give consent to the storage of DNA	I would not give consent to the storage of DNA						Other, namely	Weet niet
2021-07-29 11:12:54	2021-07-29 11:31:09	IP Address	100	1094	True	2021-07-29 11:31:09	R_1rlxvv2BwP6dzN3	anonymous	NL	I hereby consent to participating in this research on attitudes towards the storage of bodily material, conducted by the ‘Donor Studies’ research group at Sanquin. (1) I hereby confirm that I am 18 years of age or older. (2) I hereby confirm that I have read the information for test subjects and that I have had the opportunity to ask any additional questions. My questions have been answered to my…	56-65 years old	5	Male		Higher vocational education (HBO: for example: HTS, HAS, HEAO, PABO)	6	South Holland		Yes	≥100	Leiden	I have never heard of it	Probably	I think it is important to make a contribution to science,Because I may be able to help others with this			Probably	I think it is important to make a contribution to science,Because I may be able to help others with this			Bodily material and data may be stored for 15 years		My bodily material and data may be shared with others (both in and outside Europe) as long as my privacy is protected	My bodily material and data may be shared with others (both in and outside Europe) as long as my privacy is protected			Researchers that work at the blood bank, hospitals, universities, or other organisations that are active in the area of medical scientific research,Non-commercial businesses		Biobank data may be linked to information from medical records,Biobank data may be linked to information from registries (like Statistics Netherlands),Biobank data may be linked to information from other sources (like information on my residential area, related to stores, nature, air pollution, etc.)		I would give consent to the storage of DNA,I would only give consent to the storage of DNA if… (you can indicate your conditions in Question 11)	I would only give consent to the storage of DNA if… (you can indicate your conditions in Question 11)			If I am kept informed of what my DNA is used for,If results (like those related to serious, hereditary disease) are communicated to me,Depending on the purpose for which the material is used	To conduct research on the genes involved in health and the emergence of disease (including rare diseases and anomalies),To determine whether or not a hereditary disease is present (in case of concerning findings you will be informed),In support of investigation by police/justice, only if the identity of the suspect is known and the suspect is missing, fugitive or deceased,Other, namely	Niet voor reproductie	An individual report with results pertaining to my health
2021-07-29 11:21:05	2021-07-29 11:31:44	IP Address	100	638	True	2021-07-29 11:31:44	R_1pYSqsTZJ7JuxDi	anonymous	NL	I hereby consent to participating in this research on attitudes towards the storage of bodily material, conducted by the ‘Donor Studies’ research group at Sanquin. (1) I hereby confirm that I am 18 years of age or older. (2) I hereby confirm that I have read the information for test subjects and that I have had the opportunity to ask any additional questions. My questions have been answered to my…	46-55 years old	4	Female		Secondary vocational education (MBO: for example: MDGO, MAS, MTS, MEAO)	4	North Holland		Yes	≥100	Hoorn	I have never heard of it	Definitely	I think it is wasteful if residual blood is simply disposed of,I think it is important to make a contribution to science,It is a small effort,Because I may be able to help others with this			Definitely	I think it is important to make a contribution to science,It is a small effort,Because I may be able to help others with this			Bodily material and data may be stored for 30 years		My bodily material and data may be shared with others (both in and outside Europe) as long as my privacy is protected,My bodily material and data may be shared with others (in the Netherlands) as long as my privacy is protected	My bodily material and data may be shared with others (both in and outside Europe) as long as my privacy is protected			Researchers that work at the blood bank, hospitals, universities, or other organisations that are active in the area of medical scientific research,Non-commercial businesses		Biobank data may not be linked to other sources of information		I would give consent to the storage of DNA	I would give consent to the storage of DNA			If I am kept informed of what my DNA is used for,If results (like those related to serious, hereditary disease) are communicated to me			An individual report with results pertaining to my health
2021-07-29 11:25:14	2021-07-29 11:31:45	IP Address	100	390	True	2021-07-29 11:31:45	R_26huGf0mheXOlY9	anonymous	NL	I hereby consent to participating in this research on attitudes towards the storage of bodily material, conducted by the ‘Donor Studies’ research group at Sanquin. (1) I hereby confirm that I am 18 years of age or older. (2) I hereby confirm that I have read the information for test subjects and that I have had the opportunity to ask any additional questions. My questions have been answered to my…	Older than 65 years old	6	Female		Secondary education (for example: ULO, MULO, MAVO, LAVO, VGLO)	3	Overijssel		Yes	≥100	Enschede	I have never heard of it	Definitely	I think it is wasteful if residual blood is simply disposed of,I think it is important to make a contribution to science,It is a small effort,Because I may be able to help others with this			Probably	I think it is important to make a contribution to science,It is a small effort,Because I may be able to help others with this			Bodily material and data may be stored for 30 years		My bodily material and data may be shared with others (both in and outside Europe) as long as my privacy is protected	My bodily material and data may be shared with others (both in and outside Europe) as long as my privacy is protected			Researchers that work at the blood bank, hospitals, universities, or other organisations that are active in the area of medical scientific research,Non-commercial businesses		Biobank data may not be linked to other sources of information		I would give consent to the storage of DNA	I would give consent to the storage of DNA			If I am kept informed of what my DNA is used for,If results (like those related to serious, hereditary disease) are communicated to me			A yearly newsletter with general research results (does not include individual results) ,An individual report with results pertaining to my health
2021-07-29 11:21:38	2021-07-29 11:32:05	IP Address	100	627	True	2021-07-29 11:32:05	R_2Suye5BFA8XBn9S	anonymous	NL	I hereby consent to participating in this research on attitudes towards the storage of bodily material, conducted by the ‘Donor Studies’ research group at Sanquin. (1) I hereby confirm that I am 18 years of age or older. (2) I hereby confirm that I have read the information for test subjects and that I have had the opportunity to ask any additional questions. My questions have been answered to my…	56-65 years old	5	Female		Higher secondary education (for example: HAVO, VWO, MMS, HBS, atheneum, gymnasium)	5	North Holland		Yes	<100	Amsterdam Plesmanlaan	I have never heard of it	Definitely	I think it is wasteful if residual blood is simply disposed of,I think it is important to make a contribution to science,It is a small effort,Because I may be able to help others with this			Definitely	I think it is important to make a contribution to science,It is a small effort,Because I may be able to help others with this			Bodily material and data may be stored for 30 years		My bodily material and data may be shared with others (in the Netherlands) as long as my privacy is protected	My bodily material and data may be shared with others (in the Netherlands) as long as my privacy is protected			Researchers that work at the blood bank, hospitals, universities, or other organisations that are active in the area of medical scientific research,Non-commercial businesses		Biobank data may be linked to information from registries (like Statistics Netherlands),Biobank data may be linked to information from other sources (like information on my residential area, related to stores, nature, air pollution, etc.)		I would only give consent to the storage of DNA if… (you can indicate your conditions in Question 11)	I would only give consent to the storage of DNA if… (you can indicate your conditions in Question 11)			If I am kept informed of what my DNA is used for,If results (like those related to serious, hereditary disease) are communicated to me			A yearly newsletter with general research results (does not include individual results) ,An individual report with results pertaining to my health
2021-07-29 11:22:29	2021-07-29 11:33:00	IP Address	100	631	True	2021-07-29 11:33:00	R_3fI5EsNQkDmXykq	anonymous	NL	I hereby consent to participating in this research on attitudes towards the storage of bodily material, conducted by the ‘Donor Studies’ research group at Sanquin. (1) I hereby confirm that I am 18 years of age or older. (2) I hereby confirm that I have read the information for test subjects and that I have had the opportunity to ask any additional questions. My questions have been answered to my…	56-65 years old	5	Male		Higher vocational education (HBO: for example: HTS, HAS, HEAO, PABO)	6	North Brabant		Yes	<100	Den Bosch	I have never heard of it	Definitely	I think it is important to make a contribution to science			Definitely	I think it is important to make a contribution to science			Bodily material and data may be stored for 30 years		My bodily material and data may be shared with others (in the Netherlands) as long as my privacy is protected	My bodily material and data may be shared with others (in the Netherlands) as long as my privacy is protected			Researchers that work at the blood bank, hospitals, universities, or other organisations that are active in the area of medical scientific research		Biobank data may be linked to information from medical records		I would give consent to the storage of DNA	I would give consent to the storage of DNA			If results (like those related to serious, hereditary disease) are communicated to me			An individual report with results pertaining to my health
2021-07-29 11:27:01	2021-07-29 11:33:25	IP Address	100	383	True	2021-07-29 11:33:25	R_9uJy9nMTa6BOzER	anonymous	NL	I hereby consent to participating in this research on attitudes towards the storage of bodily material, conducted by the ‘Donor Studies’ research group at Sanquin. (1) I hereby confirm that I am 18 years of age or older. (2) I hereby confirm that I have read the information for test subjects and that I have had the opportunity to ask any additional questions. My questions have been answered to my…	46-55 years old	4	Male		Secondary vocational education (MBO: for example: MDGO, MAS, MTS, MEAO)	4	North Holland		Yes	Unknown	Alkmaar	I have never heard of it	Definitely	I think it is important to make a contribution to science,Because I may be able to help others with this			Definitely	I think it is important to make a contribution to science,It is a small effort,Because I may be able to help others with this			Bodily material and data may be stored for 30 years		My bodily material and data may be shared with others (both in and outside Europe) as long as my privacy is protected,My bodily material and data may be shared with others (in the Netherlands) as long as my privacy is protected	My bodily material and data may be shared with others (both in and outside Europe) as long as my privacy is protected			Researchers that work at the blood bank, hospitals, universities, or other organisations that are active in the area of medical scientific research		Biobank data may be linked to information from medical records,Biobank data may be linked to information from other sources (like information on my residential area, related to stores, nature, air pollution, etc.)		I would give consent to the storage of DNA	I would give consent to the storage of DNA			If I am kept informed of what my DNA is used for,If results (like those related to serious, hereditary disease) are communicated to me,Depending on the purpose for which the material is used	To conduct research on the genes involved in health and the emergence of disease (including rare diseases and anomalies),To determine whether or not a hereditary disease is present (in case of concerning findings you will be informed),In support of investigation by police/justice, only if the identity of the suspect is known and the suspect is missing, fugitive or deceased		A yearly newsletter with general research results (does not include individual results) ,An individual report with results pertaining to my health
2021-07-29 11:23:28	2021-07-29 11:36:17	IP Address	100	768	True	2021-07-29 11:36:17	R_0JwbgB45lkoiBnr	anonymous	NL	I hereby consent to participating in this research on attitudes towards the storage of bodily material, conducted by the ‘Donor Studies’ research group at Sanquin. (1) I hereby confirm that I am 18 years of age or older. (2) I hereby confirm that I have read the information for test subjects and that I have had the opportunity to ask any additional questions. My questions have been answered to my…	Older than 65 years old	6	Female		Higher vocational education (HBO: for example: HTS, HAS, HEAO, PABO)	6	North Holland		Yes	≥100	Alkmaar	I am familiar with it	Definitely	I think it is wasteful if residual blood is simply disposed of,I think it is important to make a contribution to science,It is a small effort,Because I may be able to help others with this			Definitely	I think it is important to make a contribution to science,It is a small effort,Because I may be able to help others with this			Bodily material and data may be stored for 30 years		My bodily material and data may be shared with others (both in and outside Europe) as long as my privacy is protected	My bodily material and data may be shared with others (both in and outside Europe) as long as my privacy is protected			Researchers that work at the blood bank, hospitals, universities, or other organisations that are active in the area of medical scientific research,Non-commercial businesses		Biobank data may be linked to information from medical records,Biobank data may be linked to information from registries (like Statistics Netherlands),Biobank data may be linked to information from other sources (like information on my residential area, related to stores, nature, air pollution, etc.),Biobank data may be linked to information from apps or other online registries (like activity tra…		I would give consent to the storage of DNA	I would give consent to the storage of DNA			If I am kept informed of what my DNA is used for,If results (like those related to serious, hereditary disease) are communicated to me			A yearly newsletter with general research results (does not include individual results) ,An individual report with results pertaining to my health
2021-07-29 11:32:51	2021-07-29 11:37:18	IP Address	100	267	True	2021-07-29 11:37:18	R_1ly0K4IGTEQosFh	anonymous	NL	I hereby consent to participating in this research on attitudes towards the storage of bodily material, conducted by the ‘Donor Studies’ research group at Sanquin. (1) I hereby confirm that I am 18 years of age or older. (2) I hereby confirm that I have read the information for test subjects and that I have had the opportunity to ask any additional questions. My questions have been answered to my…	46-55 years old	4	Female		Higher vocational education (HBO: for example: HTS, HAS, HEAO, PABO)	6	South Holland		Yes	Unknown	Amsterdam Plesmanlaan	I have never heard of it	Definitely	I think it is wasteful if residual blood is simply disposed of,I think it is important to make a contribution to science			Probably	It is a small effort			Bodily material and data may be stored for 30 years		My bodily material and data may be shared with others (both in and outside Europe) as long as my privacy is protected,My bodily material and data may be shared with others (in the Netherlands) as long as my privacy is protected	My bodily material and data may be shared with others (both in and outside Europe) as long as my privacy is protected			Researchers that work at the blood bank, hospitals, universities, or other organisations that are active in the area of medical scientific research,Non-commercial businesses		Biobank data may be linked to information from registries (like Statistics Netherlands),Biobank data may be linked to information from other sources (like information on my residential area, related to stores, nature, air pollution, etc.)		I would give consent to the storage of DNA	I would give consent to the storage of DNA			If results (like those related to serious, hereditary disease) are communicated to me,Depending on the purpose for which the material is used	To conduct research on the genes involved in health and the emergence of disease (including rare diseases and anomalies),To determine whether or not a hereditary disease is present (in case of concerning findings you will be informed)		An individual report with results pertaining to my health
2021-07-29 11:27:26	2021-07-29 11:38:16	IP Address	100	649	True	2021-07-29 11:38:16	R_3jUusVzRY8d4jq8	anonymous	NL	I hereby consent to participating in this research on attitudes towards the storage of bodily material, conducted by the ‘Donor Studies’ research group at Sanquin. (1) I hereby confirm that I am 18 years of age or older. (2) I hereby confirm that I have read the information for test subjects and that I have had the opportunity to ask any additional questions. My questions have been answered to my…	Older than 65 years old	6	Male		Secondary vocational education (MBO: for example: MDGO, MAS, MTS, MEAO)	4	North Holland		Yes	<100	Purmerend	I have heard of it	Definitely	I think it is wasteful if residual blood is simply disposed of,I think it is important to make a contribution to science,Because I may be able to help others with this			Definitely	I think it is important to make a contribution to science,Because I may be able to help others with this			Bodily material and data may be stored for 30 years		My bodily material and data may be shared with others (in the Netherlands) as long as my privacy is protected	My bodily material and data may be shared with others (in the Netherlands) as long as my privacy is protected			Researchers that work at the blood bank, hospitals, universities, or other organisations that are active in the area of medical scientific research		Biobank data may be linked to information from medical records		I would give consent to the storage of DNA	I would give consent to the storage of DNA			If I am kept informed of what my DNA is used for			A yearly newsletter with general research results (does not include individual results) ,An individual report with results pertaining to my health
2021-07-29 11:33:13	2021-07-29 11:40:03	IP Address	100	410	True	2021-07-29 11:40:04	R_1ojprGF8FJ2JjbT	anonymous	NL	I hereby consent to participating in this research on attitudes towards the storage of bodily material, conducted by the ‘Donor Studies’ research group at Sanquin. (1) I hereby confirm that I am 18 years of age or older. (2) I hereby confirm that I have read the information for test subjects and that I have had the opportunity to ask any additional questions. My questions have been answered to my…	56-65 years old	5	Female		Higher vocational education (HBO: for example: HTS, HAS, HEAO, PABO)	6	North Holland		Yes	≥100	Alkmaar	I am not sure	Definitely	I think it is wasteful if residual blood is simply disposed of,I think it is important to make a contribution to science,Because I may be able to help others with this			Definitely	I think it is important to make a contribution to science,It is a small effort,Because I may be able to help others with this			Bodily material and data may be stored for 30 years		My bodily material and data may be shared with others (both in and outside Europe) as long as my privacy is protected,My bodily material and data may be shared with others (in the Netherlands) as long as my privacy is protected	My bodily material and data may be shared with others (both in and outside Europe) as long as my privacy is protected			Researchers that work at the blood bank, hospitals, universities, or other organisations that are active in the area of medical scientific research,Non-commercial businesses		Biobank data may be linked to information from medical records		I would give consent to the storage of DNA	I would give consent to the storage of DNA			If results (like those related to serious, hereditary disease) are communicated to me,Depending on the purpose for which the material is used	To conduct research on the genes involved in health and the emergence of disease (including rare diseases and anomalies),To determine whether or not a hereditary disease is present (in case of concerning findings you will be informed)		An individual report with results pertaining to my health
2021-07-29 11:08:06	2021-07-29 11:41:59	IP Address	100	2033	True	2021-07-29 11:42:00	R_bDRHnoaBR0E154J	anonymous	NL	I hereby consent to participating in this research on attitudes towards the storage of bodily material, conducted by the ‘Donor Studies’ research group at Sanquin. (1) I hereby confirm that I am 18 years of age or older. (2) I hereby confirm that I have read the information for test subjects and that I have had the opportunity to ask any additional questions. My questions have been answered to my…	56-65 years old	5	Female		Higher vocational education (HBO: for example: HTS, HAS, HEAO, PABO)	6	Utrecht		Yes	<100	Amersfoort	I am familiar with it	Definitely	I think it is important to make a contribution to science,It is a small effort,Because I may be able to help others with this			Probably	I think it is important to make a contribution to science,Because I may be able to help others with this			Bodily material and data may be stored for 30 years		My bodily material and data may be shared with others (both in and outside Europe) as long as my privacy is protected	My bodily material and data may be shared with others (both in and outside Europe) as long as my privacy is protected			Researchers that work at the blood bank, hospitals, universities, or other organisations that are active in the area of medical scientific research		Biobank data may be linked to information from registries (like Statistics Netherlands),Biobank data may be linked to information from other sources (like information on my residential area, related to stores, nature, air pollution, etc.),Other, namely	Na overlijden mag er meer gekoppeld worden	I would only give consent to the storage of DNA if… (you can indicate your conditions in Question 11)	I would only give consent to the storage of DNA if… (you can indicate your conditions in Question 11)			If I am kept informed of what my DNA is used for,Depending on the purpose for which the material is used	To conduct research on the genes involved in health and the emergence of disease (including rare diseases and anomalies),To determine whether or not a hereditary disease is present (in case of concerning findings you will be informed)		A yearly newsletter with general research results (does not include individual results)
2021-07-29 11:35:50	2021-07-29 11:44:31	IP Address	100	521	True	2021-07-29 11:44:32	R_3CIpeNRy4mI15NE	anonymous	NL	I hereby consent to participating in this research on attitudes towards the storage of bodily material, conducted by the ‘Donor Studies’ research group at Sanquin. (1) I hereby confirm that I am 18 years of age or older. (2) I hereby confirm that I have read the information for test subjects and that I have had the opportunity to ask any additional questions. My questions have been answered to my…	Older than 65 years old	6	Male		Lower vocational education (VMBO, LBO: for example: LTS, LAS, LHNO, VBO, LEAO)	2	North Holland		Yes	<100	Heerhugowaard	I have never heard of it	Definitely	I think it is important to make a contribution to science,It is a small effort			Definitely	I think it is important to make a contribution to science,It is a small effort,Because I may be able to help others with this			Bodily material and data may be stored for 30 years		My bodily material and data may be shared with others (both in and outside Europe) as long as my privacy is protected,My bodily material and data may be shared with others (in the Netherlands) as long as my privacy is protected	My bodily material and data may be shared with others (both in and outside Europe) as long as my privacy is protected			Researchers that work at the blood bank, hospitals, universities, or other organisations that are active in the area of medical scientific research		Biobank data may be linked to information from medical records		I would give consent to the storage of DNA	I would give consent to the storage of DNA			If I am kept informed of what my DNA is used for,If results (like those related to serious, hereditary disease) are communicated to me			A yearly newsletter with general research results (does not include individual results)
2021-07-29 11:39:36	2021-07-29 11:45:19	IP Address	100	342	True	2021-07-29 11:45:19	R_32XUHU14MccdV1o	anonymous	NL	I hereby consent to participating in this research on attitudes towards the storage of bodily material, conducted by the ‘Donor Studies’ research group at Sanquin. (1) I hereby confirm that I am 18 years of age or older. (2) I hereby confirm that I have read the information for test subjects and that I have had the opportunity to ask any additional questions. My questions have been answered to my…	46-55 years old	4	Male		Higher vocational education (HBO: for example: HTS, HAS, HEAO, PABO)	6	North Holland		Yes	<100	Zaanstad	I have never heard of it	Definitely	I think it is important to make a contribution to science,It is a small effort,Because I may be able to help others with this			Definitely	I think it is important to make a contribution to science,It is a small effort,Because I may be able to help others with this			Bodily material and data may be stored for 30 years		My bodily material and data may be shared with others (in the Netherlands) as long as my privacy is protected	My bodily material and data may be shared with others (in the Netherlands) as long as my privacy is protected			Researchers that work at the blood bank, hospitals, universities, or other organisations that are active in the area of medical scientific research		Biobank data may be linked to information from medical records,Biobank data may be linked to information from registries (like Statistics Netherlands),Biobank data may be linked to information from other sources (like information on my residential area, related to stores, nature, air pollution, etc.)		I would only give consent to the storage of DNA if… (you can indicate your conditions in Question 11)	I would only give consent to the storage of DNA if… (you can indicate your conditions in Question 11)			If I am kept informed of what my DNA is used for,If results (like those related to serious, hereditary disease) are communicated to me,Depending on the purpose for which the material is used	To conduct research on the genes involved in health and the emergence of disease (including rare diseases and anomalies),To determine whether or not a hereditary disease is present (in case of concerning findings you will be informed)		A yearly newsletter with general research results (does not include individual results) ,An individual report with results pertaining to my health
2021-07-29 11:42:07	2021-07-29 11:47:21	IP Address	100	314	True	2021-07-29 11:47:23	R_3h9L48bBbUVSuWb	anonymous	NL	I hereby consent to participating in this research on attitudes towards the storage of bodily material, conducted by the ‘Donor Studies’ research group at Sanquin. (1) I hereby confirm that I am 18 years of age or older. (2) I hereby confirm that I have read the information for test subjects and that I have had the opportunity to ask any additional questions. My questions have been answered to my…	56-65 years old	5	Female		Higher vocational education (HBO: for example: HTS, HAS, HEAO, PABO)	6	Utrecht		Yes	<100	Amsterdam Plesmanlaan	I have never heard of it	Definitely	I think it is important to make a contribution to science			Probably	I think it is important to make a contribution to science			Bodily material and data may be stored for 15 years		My bodily material and data may be shared with others (in the Netherlands) as long as my privacy is protected	My bodily material and data may be shared with others (in the Netherlands) as long as my privacy is protected			Non-commercial businesses		Biobank data may be linked to information from registries (like Statistics Netherlands)		I would give consent to the storage of DNA	I would give consent to the storage of DNA			If results (like those related to serious, hereditary disease) are communicated to me			An individual report with results pertaining to my health
2021-07-29 11:41:02	2021-07-29 11:48:00	IP Address	100	417	True	2021-07-29 11:48:00	R_238Gz9bNZcB9eVm	anonymous	NL	I hereby consent to participating in this research on attitudes towards the storage of bodily material, conducted by the ‘Donor Studies’ research group at Sanquin. (1) I hereby confirm that I am 18 years of age or older. (2) I hereby confirm that I have read the information for test subjects and that I have had the opportunity to ask any additional questions. My questions have been answered to my…	46-55 years old	4	Male		Secondary vocational education (MBO: for example: MDGO, MAS, MTS, MEAO)	4	Gelderland		Yes	<100	Barneveld	I have never heard of it	Probably	I think it is wasteful if residual blood is simply disposed of,I think it is important to make a contribution to science,It is a small effort,Because I may be able to help others with this			Definitely	I think it is important to make a contribution to science,It is a small effort,Because I may be able to help others with this			Bodily material and data may be stored for 30 years		My bodily material and data may be shared with others (both in and outside Europe) as long as my privacy is protected,My bodily material and data may be shared with others (in the Netherlands) as long as my privacy is protected	My bodily material and data may be shared with others (both in and outside Europe) as long as my privacy is protected			Researchers that work at the blood bank, hospitals, universities, or other organisations that are active in the area of medical scientific research,Non-commercial businesses,Businesses, even if they are commercial enterprises		Biobank data may be linked to information from medical records		I would give consent to the storage of DNA	I would give consent to the storage of DNA			If I am kept informed of what my DNA is used for,If results (like those related to serious, hereditary disease) are communicated to me			A yearly newsletter with general research results (does not include individual results) ,An individual report with results pertaining to my health
2021-07-29 11:41:06	2021-07-29 11:48:08	IP Address	100	421	True	2021-07-29 11:48:08	R_1nVD0jxvjjv23yq	anonymous	NL	I hereby consent to participating in this research on attitudes towards the storage of bodily material, conducted by the ‘Donor Studies’ research group at Sanquin. (1) I hereby confirm that I am 18 years of age or older. (2) I hereby confirm that I have read the information for test subjects and that I have had the opportunity to ask any additional questions. My questions have been answered to my…	46-55 years old	4	Female		Secondary vocational education (MBO: for example: MDGO, MAS, MTS, MEAO)	4	North Holland		Yes	≥100	Purmerend	I am not sure	Definitely	I think it is wasteful if residual blood is simply disposed of,Because I may be able to help others with this			Probably	I think it is important to make a contribution to science,Because I may be able to help others with this,I have doubts about whether or not my personal data will be kept private			Bodily material and data may be stored for 30 years		My bodily material and data may be shared with others (in the Netherlands) as long as my privacy is protected	My bodily material and data may be shared with others (in the Netherlands) as long as my privacy is protected			Researchers that work at the blood bank, hospitals, universities, or other organisations that are active in the area of medical scientific research		Biobank data may not be linked to other sources of information		I would only give consent to the storage of DNA if… (you can indicate your conditions in Question 11)	I would only give consent to the storage of DNA if… (you can indicate your conditions in Question 11)			If I am kept informed of what my DNA is used for,If results (like those related to serious, hereditary disease) are communicated to me			An individual report with results pertaining to my health
2021-07-29 11:35:44	2021-07-29 11:50:18	IP Address	100	873	True	2021-07-29 11:50:18	R_2YLcH03nTPUc9Xn	anonymous	NL	I hereby consent to participating in this research on attitudes towards the storage of bodily material, conducted by the ‘Donor Studies’ research group at Sanquin. (1) I hereby confirm that I am 18 years of age or older. (2) I hereby confirm that I have read the information for test subjects and that I have had the opportunity to ask any additional questions. My questions have been answered to my…	46-55 years old	4	Male		Higher vocational education (HBO: for example: HTS, HAS, HEAO, PABO)	6	North Holland		Yes	≥100	Zaanstad	I have heard of it	Definitely	I think it is important to make a contribution to science,It is a small effort,Because I may be able to help others with this			Definitely	I think it is important to make a contribution to science,It is a small effort,Because I may be able to help others with this,Other, namely		Niets te verbergen	Bodily material and data may be stored for 30 years		My bodily material and data may be shared with others (both in and outside Europe) as long as my privacy is protected	My bodily material and data may be shared with others (both in and outside Europe) as long as my privacy is protected			Researchers that work at the blood bank, hospitals, universities, or other organisations that are active in the area of medical scientific research		Biobank data may be linked to information from medical records,Biobank data may be linked to information from registries (like Statistics Netherlands),Biobank data may be linked to information from other sources (like information on my residential area, related to stores, nature, air pollution, etc.),Biobank data may be linked to information from apps or other online registries (like activity tra…		I would give consent to the storage of DNA,Other, namely	I would give consent to the storage of DNA		Mogelijk help ik mijn kinderen hier in de toekomst mee	If results (like those related to serious, hereditary disease) are communicated to me			An individual report with results pertaining to my health,Other, namely	Individueel rapport delen met huisarts
2021-07-29 10:48:24	2021-07-29 11:51:55	IP Address	100	3811	True	2021-07-29 11:51:55	R_3KqnjPKOnCTSgHj	anonymous	NL	I hereby consent to participating in this research on attitudes towards the storage of bodily material, conducted by the ‘Donor Studies’ research group at Sanquin. (1) I hereby confirm that I am 18 years of age or older. (2) I hereby confirm that I have read the information for test subjects and that I have had the opportunity to ask any additional questions. My questions have been answered to my…	Older than 65 years old	6	Male		Higher vocational education (HBO: for example: HTS, HAS, HEAO, PABO)	6	North Holland		Yes	≥100	Schagen	I have never heard of it	Definitely	I think it is wasteful if residual blood is simply disposed of,I think it is important to make a contribution to science,Because I may be able to help others with this			Definitely	I think it is important to make a contribution to science,It is a small effort,Because I may be able to help others with this			Bodily material and data may be stored for 30 years		My bodily material and data may be shared with others (both in and outside Europe) as long as my privacy is protected,My bodily material and data may be shared with others (in the Netherlands) as long as my privacy is protected	My bodily material and data may be shared with others (both in and outside Europe) as long as my privacy is protected			Researchers that work at the blood bank, hospitals, universities, or other organisations that are active in the area of medical scientific research,Non-commercial businesses		Biobank data may be linked to information from medical records,Biobank data may be linked to information from registries (like Statistics Netherlands),Biobank data may be linked to information from other sources (like information on my residential area, related to stores, nature, air pollution, etc.)		I would give consent to the storage of DNA	I would give consent to the storage of DNA			If I am kept informed of what my DNA is used for,If results (like those related to serious, hereditary disease) are communicated to me			A yearly newsletter with general research results (does not include individual results)
2021-07-29 11:46:40	2021-07-29 11:52:46	IP Address	100	366	True	2021-07-29 11:52:46	R_6FNod4TsXT4Y6l3	anonymous	NL	I hereby consent to participating in this research on attitudes towards the storage of bodily material, conducted by the ‘Donor Studies’ research group at Sanquin. (1) I hereby confirm that I am 18 years of age or older. (2) I hereby confirm that I have read the information for test subjects and that I have had the opportunity to ask any additional questions. My questions have been answered to my…	56-65 years old	5	Female		Higher vocational education (HBO: for example: HTS, HAS, HEAO, PABO)	6	Flevoland		Yes	<100	Almere	I have heard of it	Definitely	I think it is wasteful if residual blood is simply disposed of,I think it is important to make a contribution to science,Because I may be able to help others with this			Definitely	I think it is important to make a contribution to science,It is a small effort,Because I may be able to help others with this			Bodily material and data may be stored for 30 years		My bodily material and data may be shared with others (both in and outside Europe) as long as my privacy is protected,My bodily material and data may be shared with others (in the Netherlands) as long as my privacy is protected	My bodily material and data may be shared with others (both in and outside Europe) as long as my privacy is protected			Researchers that work at the blood bank, hospitals, universities, or other organisations that are active in the area of medical scientific research,Non-commercial businesses		Biobank data may not be linked to other sources of information		I would only give consent to the storage of DNA if… (you can indicate your conditions in Question 11)	I would only give consent to the storage of DNA if… (you can indicate your conditions in Question 11)			Depending on the purpose for which the material is used	To conduct research on the genes involved in health and the emergence of disease (including rare diseases and anomalies)		A yearly newsletter with general research results (does not include individual results)
2021-07-29 11:40:23	2021-07-29 11:53:22	IP Address	100	779	True	2021-07-29 11:53:22	R_3qKASjQOd8yAQlS	anonymous	NL	I hereby consent to participating in this research on attitudes towards the storage of bodily material, conducted by the ‘Donor Studies’ research group at Sanquin. (1) I hereby confirm that I am 18 years of age or older. (2) I hereby confirm that I have read the information for test subjects and that I have had the opportunity to ask any additional questions. My questions have been answered to my…	Older than 65 years old	6	Female		University	7	Friesland		Yes	<100	Leeuwarden	I have heard of it	Definitely	I think it is wasteful if residual blood is simply disposed of,I think it is important to make a contribution to science,Because I may be able to help others with this			Definitely	I think it is important to make a contribution to science,It is a small effort,Because I may be able to help others with this			Bodily material and data may be stored for 30 years		My bodily material and data may be shared with others (in the Netherlands) as long as my privacy is protected	My bodily material and data may be shared with others (in the Netherlands) as long as my privacy is protected			Researchers that work at the blood bank, hospitals, universities, or other organisations that are active in the area of medical scientific research		Biobank data may be linked to information from registries (like Statistics Netherlands),Biobank data may be linked to information from other sources (like information on my residential area, related to stores, nature, air pollution, etc.)		I would not give consent to the storage of DNA	I would not give consent to the storage of DNA						A yearly newsletter with general research results (does not include individual results) ,An individual report with results pertaining to my health
2021-07-29 11:45:28	2021-07-29 11:58:26	IP Address	100	778	True	2021-07-29 11:58:26	R_UE0niPKhQZjWrrX	anonymous	NL	I hereby consent to participating in this research on attitudes towards the storage of bodily material, conducted by the ‘Donor Studies’ research group at Sanquin. (1) I hereby confirm that I am 18 years of age or older. (2) I hereby confirm that I have read the information for test subjects and that I have had the opportunity to ask any additional questions. My questions have been answered to my…	Older than 65 years old	6	Male		Secondary education (for example: ULO, MULO, MAVO, LAVO, VGLO)	3	North Brabant		Yes	<100	Tilburg	I have never heard of it	Definitely	I think it is important to make a contribution to science,It is a small effort,Because I may be able to help others with this			Definitely	I think it is important to make a contribution to science,It is a small effort,Because I may be able to help others with this			Bodily material and data may be stored for 30 years		My bodily material and data may not be shared with others (outside of Sanquin)	My bodily material and data may not be shared with others (outside of Sanquin)			Researchers that work at the blood bank, hospitals, universities, or other organisations that are active in the area of medical scientific research,Non-commercial businesses,Businesses, even if they are commercial enterprises		Biobank data may be linked to information from medical records,Biobank data may be linked to information from registries (like Statistics Netherlands),Biobank data may be linked to information from other sources (like information on my residential area, related to stores, nature, air pollution, etc.)		I would give consent to the storage of DNA,I would only give consent to the storage of DNA if… (you can indicate your conditions in Question 11)	I would only give consent to the storage of DNA if… (you can indicate your conditions in Question 11)			If I am kept informed of what my DNA is used for,If results (like those related to serious, hereditary disease) are communicated to me,If results (like those related to serious, hereditary disease) are not communicated to me,Depending on the purpose for which the material is used	To conduct research on the genes involved in health and the emergence of disease (including rare diseases and anomalies),To determine whether or not a hereditary disease is present (in case of concerning findings you will be informed),In support of investigation by police/justice, only if the identity of the suspect is known and the suspect is missing, fugitive or deceased		An individual report with results pertaining to my health
2021-07-29 11:44:56	2021-07-29 11:58:27	IP Address	100	811	True	2021-07-29 11:58:27	R_2OZrmbnlEdBvHXC	anonymous	NL	I hereby consent to participating in this research on attitudes towards the storage of bodily material, conducted by the ‘Donor Studies’ research group at Sanquin. (1) I hereby confirm that I am 18 years of age or older. (2) I hereby confirm that I have read the information for test subjects and that I have had the opportunity to ask any additional questions. My questions have been answered to my…	56-65 years old	5	Female		Higher vocational education (HBO: for example: HTS, HAS, HEAO, PABO)	6	Limburg		Yes	Unknown	Venray	I have never heard of it	Definitely	I think it is wasteful if residual blood is simply disposed of,I think it is important to make a contribution to science,Because I may be able to help others with this			Definitely	I think it is important to make a contribution to science,It is a small effort,Because I may be able to help others with this			Bodily material and data may be stored for 30 years		My bodily material and data may be shared with others (in the Netherlands) as long as my privacy is protected	My bodily material and data may be shared with others (in the Netherlands) as long as my privacy is protected			Researchers that work at the blood bank, hospitals, universities, or other organisations that are active in the area of medical scientific research		Biobank data may not be linked to other sources of information		I would give consent to the storage of DNA	I would give consent to the storage of DNA			If I am kept informed of what my DNA is used for,If results (like those related to serious, hereditary disease) are communicated to me,Depending on the purpose for which the material is used	To conduct research on the genes involved in health and the emergence of disease (including rare diseases and anomalies),To determine whether or not a hereditary disease is present (in case of concerning findings you will be informed)		A yearly newsletter with general research results (does not include individual results) ,An individual report with results pertaining to my health
2021-07-29 11:47:03	2021-07-29 11:59:49	IP Address	100	765	True	2021-07-29 11:59:49	R_3G6BoYYF4xHjNGK	anonymous	NL	I hereby consent to participating in this research on attitudes towards the storage of bodily material, conducted by the ‘Donor Studies’ research group at Sanquin. (1) I hereby confirm that I am 18 years of age or older. (2) I hereby confirm that I have read the information for test subjects and that I have had the opportunity to ask any additional questions. My questions have been answered to my…	46-55 years old	4	Female		Higher vocational education (HBO: for example: HTS, HAS, HEAO, PABO)	6	South Holland		Yes	<100	Delft	I have heard of it	Probably	I think it is wasteful if residual blood is simply disposed of,I think it is important to make a contribution to science,Because I may be able to help others with this,I have doubts about whether or not my personal data will be kept private			Probably	I think it is important to make a contribution to science,Because I may be able to help others with this,I am not sure what will be done with my data			Bodily material and data may be stored for 30 years		My bodily material and data may be shared with others (both in and outside Europe) as long as my privacy is protected,My bodily material and data may be shared with others (in the Netherlands) as long as my privacy is protected	My bodily material and data may be shared with others (both in and outside Europe) as long as my privacy is protected			Researchers that work at the blood bank, hospitals, universities, or other organisations that are active in the area of medical scientific research,Non-commercial businesses		Biobank data may be linked to information from registries (like Statistics Netherlands),Biobank data may be linked to information from other sources (like information on my residential area, related to stores, nature, air pollution, etc.)		I would give consent to the storage of DNA	I would give consent to the storage of DNA			If I am kept informed of what my DNA is used for,If results (like those related to serious, hereditary disease) are communicated to me,Depending on the purpose for which the material is used	To conduct research on the genes involved in health and the emergence of disease (including rare diseases and anomalies),To determine whether or not a hereditary disease is present (in case of concerning findings you will be informed),In support of investigation by police/justice, only if the identity of the suspect is known and the suspect is missing, fugitive or deceased		An individual report with results pertaining to my health
2021-07-29 11:49:08	2021-07-29 12:00:43	IP Address	100	694	True	2021-07-29 12:00:43	R_3pnxs4H4GyJNQNm	anonymous	NL	I hereby consent to participating in this research on attitudes towards the storage of bodily material, conducted by the ‘Donor Studies’ research group at Sanquin. (1) I hereby confirm that I am 18 years of age or older. (2) I hereby confirm that I have read the information for test subjects and that I have had the opportunity to ask any additional questions. My questions have been answered to my…	56-65 years old	5	Male		Lower vocational education (VMBO, LBO: for example: LTS, LAS, LHNO, VBO, LEAO)	2	North Holland		Yes	≥100	Alkmaar	I have never heard of it	Definitely	I think it is important to make a contribution to science,It is a small effort,Because I may be able to help others with this			Probably	It is a small effort,Because I may be able to help others with this			Bodily material and data may be stored for 30 years		My bodily material and data may be shared with others (both in and outside Europe) as long as my privacy is protected	My bodily material and data may be shared with others (both in and outside Europe) as long as my privacy is protected			Researchers that work at the blood bank, hospitals, universities, or other organisations that are active in the area of medical scientific research,Non-commercial businesses		Biobank data may be linked to information from medical records,Biobank data may be linked to information from registries (like Statistics Netherlands),Biobank data may be linked to information from other sources (like information on my residential area, related to stores, nature, air pollution, etc.),Biobank data may be linked to information from apps or other online registries (like activity tra…		I would only give consent to the storage of DNA if… (you can indicate your conditions in Question 11)	I would only give consent to the storage of DNA if… (you can indicate your conditions in Question 11)			If I am kept informed of what my DNA is used for,If results (like those related to serious, hereditary disease) are communicated to me,Depending on the purpose for which the material is used	To conduct research on the genes involved in health and the emergence of disease (including rare diseases and anomalies),To determine whether or not a hereditary disease is present (in case of concerning findings you will be informed),In support of investigation by police/justice, only if the identity of the suspect is known and the suspect is missing, fugitive or deceased		A yearly newsletter with general research results (does not include individual results) ,An individual report with results pertaining to my health
2021-07-29 11:55:22	2021-07-29 12:01:05	IP Address	100	342	True	2021-07-29 12:01:05	R_1d6NsmT3l2YhbKa	anonymous	NL	I hereby consent to participating in this research on attitudes towards the storage of bodily material, conducted by the ‘Donor Studies’ research group at Sanquin. (1) I hereby confirm that I am 18 years of age or older. (2) I hereby confirm that I have read the information for test subjects and that I have had the opportunity to ask any additional questions. My questions have been answered to my…	56-65 years old	5	Male		Higher vocational education (HBO: for example: HTS, HAS, HEAO, PABO)	6	North Brabant		Yes	≥100	Bergen op Zoom	I have never heard of it	Definitely	I think it is wasteful if residual blood is simply disposed of,I think it is important to make a contribution to science,It is a small effort,Because I may be able to help others with this			Definitely	I think it is important to make a contribution to science,It is a small effort,Because I may be able to help others with this			Bodily material and data may be stored for 30 years		My bodily material and data may be shared with others (in the Netherlands) as long as my privacy is protected	My bodily material and data may be shared with others (in the Netherlands) as long as my privacy is protected			Researchers that work at the blood bank, hospitals, universities, or other organisations that are active in the area of medical scientific research,Businesses, even if they are commercial enterprises		Biobank data may be linked to information from medical records,Biobank data may be linked to information from registries (like Statistics Netherlands),Biobank data may be linked to information from other sources (like information on my residential area, related to stores, nature, air pollution, etc.),Biobank data may be linked to information from apps or other online registries (like activity tra…		I would give consent to the storage of DNA	I would give consent to the storage of DNA			If results (like those related to serious, hereditary disease) are not communicated to me			A yearly newsletter with general research results (does not include individual results) ,An individual report with results pertaining to my health
2021-07-29 11:54:03	2021-07-29 12:02:08	IP Address	100	485	True	2021-07-29 12:02:08	R_12R1x1HtfrQZc4d	anonymous	NL	I hereby consent to participating in this research on attitudes towards the storage of bodily material, conducted by the ‘Donor Studies’ research group at Sanquin. (1) I hereby confirm that I am 18 years of age or older. (2) I hereby confirm that I have read the information for test subjects and that I have had the opportunity to ask any additional questions. My questions have been answered to my…	46-55 years old	4	Male		University	7	Gelderland		Yes	≥100	Apeldoorn	I have never heard of it	Probably	I think it is wasteful if residual blood is simply disposed of,I think it is important to make a contribution to science,Because I would first like to have more information on what exactly happens to the residual blood and data,Because I have other doubts, namely,I have doubts about whether or not my personal data will be kept private,Other, namely	Koppeling gegevens	Privacy	I don’t know	Because I am unsure what the questionnaires entail,Because I have other doubts, namely,I am not sure what will be done with my data,I have doubts about whether or not my personal data will be kept private,Other, namely	Privacy	Koppeling gegevens	Other, namely	Weet niet	My bodily material and data may not be shared with others (outside of Sanquin)	My bodily material and data may not be shared with others (outside of Sanquin)			Other, namely	Weet niet	Biobank data may not be linked to other sources of information		I would only give consent to the storage of DNA if… (you can indicate your conditions in Question 11)	I would only give consent to the storage of DNA if… (you can indicate your conditions in Question 11)			If I am kept informed of what my DNA is used for,If results (like those related to serious, hereditary disease) are communicated to me,Depending on the purpose for which the material is used	To conduct research on the genes involved in health and the emergence of disease (including rare diseases and anomalies),To determine whether or not a hereditary disease is present (in case of concerning findings you will be informed),Other, namely	Weet niet	An individual report with results pertaining to my health
2021-07-29 11:52:43	2021-07-29 12:02:39	IP Address	100	596	True	2021-07-29 12:02:40	R_e2U4YCnKrvQY2hb	anonymous	NL	I hereby consent to participating in this research on attitudes towards the storage of bodily material, conducted by the ‘Donor Studies’ research group at Sanquin. (1) I hereby confirm that I am 18 years of age or older. (2) I hereby confirm that I have read the information for test subjects and that I have had the opportunity to ask any additional questions. My questions have been answered to my…	Older than 65 years old	6	Male		Lower vocational education (VMBO, LBO: for example: LTS, LAS, LHNO, VBO, LEAO)	2	South Holland		Yes	≥100	Rotterdam Centrum	I have never heard of it	Definitely	I think it is wasteful if residual blood is simply disposed of,I think it is important to make a contribution to science,It is a small effort,Because I may be able to help others with this			Definitely	I think it is important to make a contribution to science,It is a small effort,Because I may be able to help others with this			Bodily material and data may be stored for 30 years		My bodily material and data may be shared with others (both in and outside Europe) as long as my privacy is protected,My bodily material and data may be shared with others (in the Netherlands) as long as my privacy is protected	My bodily material and data may be shared with others (both in and outside Europe) as long as my privacy is protected			Researchers that work at the blood bank, hospitals, universities, or other organisations that are active in the area of medical scientific research,Non-commercial businesses		Biobank data may be linked to information from medical records,Biobank data may be linked to information from registries (like Statistics Netherlands),Biobank data may be linked to information from other sources (like information on my residential area, related to stores, nature, air pollution, etc.),Biobank data may be linked to information from apps or other online registries (like activity tra…		I would give consent to the storage of DNA	I would give consent to the storage of DNA			If I am kept informed of what my DNA is used for			A yearly newsletter with general research results (does not include individual results)
2021-07-29 11:49:44	2021-07-29 12:02:44	IP Address	100	779	True	2021-07-29 12:02:44	R_1g71kZdR3uK809L	anonymous	NL	I hereby consent to participating in this research on attitudes towards the storage of bodily material, conducted by the ‘Donor Studies’ research group at Sanquin. (1) I hereby confirm that I am 18 years of age or older. (2) I hereby confirm that I have read the information for test subjects and that I have had the opportunity to ask any additional questions. My questions have been answered to my…	Older than 65 years old	6	Female		Secondary education (for example: ULO, MULO, MAVO, LAVO, VGLO)	3	South Holland		Yes	<100	Rotterdam Centrum	I have never heard of it	Definitely	I think it is wasteful if residual blood is simply disposed of,I think it is important to make a contribution to science,It is a small effort,Because I may be able to help others with this			Definitely	I think it is important to make a contribution to science,It is a small effort,Because I may be able to help others with this			Bodily material and data may be stored for 30 years		My bodily material and data may be shared with others (both in and outside Europe) as long as my privacy is protected	My bodily material and data may be shared with others (both in and outside Europe) as long as my privacy is protected			Researchers that work at the blood bank, hospitals, universities, or other organisations that are active in the area of medical scientific research,Non-commercial businesses		Biobank data may be linked to information from medical records		I would give consent to the storage of DNA	I would give consent to the storage of DNA			If I am kept informed of what my DNA is used for,If results (like those related to serious, hereditary disease) are communicated to me,If results (like those related to serious, hereditary disease) are not communicated to me			A yearly newsletter with general research results (does not include individual results) ,An individual report with results pertaining to my health
2021-07-29 11:51:30	2021-07-29 12:04:34	IP Address	100	783	True	2021-07-29 12:04:34	R_2ASuB6LKhWsn5IJ	anonymous	NL	I hereby consent to participating in this research on attitudes towards the storage of bodily material, conducted by the ‘Donor Studies’ research group at Sanquin. (1) I hereby confirm that I am 18 years of age or older. (2) I hereby confirm that I have read the information for test subjects and that I have had the opportunity to ask any additional questions. My questions have been answered to my…	Older than 65 years old	6	Male		Secondary vocational education (MBO: for example: MDGO, MAS, MTS, MEAO)	4	North Holland		Yes	≥100	Alkmaar	I am not sure	Definitely	I think it is wasteful if residual blood is simply disposed of,It is a small effort,Because I may be able to help others with this			Probably	Because I may be able to help others with this			Bodily material and data may be stored for 15 years		My bodily material and data may be shared with others (in the Netherlands) as long as my privacy is protected	My bodily material and data may be shared with others (in the Netherlands) as long as my privacy is protected			Researchers that work at the blood bank, hospitals, universities, or other organisations that are active in the area of medical scientific research		Biobank data may be linked to information from medical records		I would only give consent to the storage of DNA if… (you can indicate your conditions in Question 11)	I would only give consent to the storage of DNA if… (you can indicate your conditions in Question 11)			If I am kept informed of what my DNA is used for			A yearly newsletter with general research results (does not include individual results)
2021-07-29 11:58:26	2021-07-29 12:05:04	IP Address	100	398	True	2021-07-29 12:05:04	R_2RWkt05IQX661bN	anonymous	NL	I hereby consent to participating in this research on attitudes towards the storage of bodily material, conducted by the ‘Donor Studies’ research group at Sanquin. (1) I hereby confirm that I am 18 years of age or older. (2) I hereby confirm that I have read the information for test subjects and that I have had the opportunity to ask any additional questions. My questions have been answered to my…	Older than 65 years old	6	Female		University	7	North Brabant		Yes	Unknown		I am familiar with it	Definitely	I think it is important to make a contribution to science,It is a small effort			Definitely	I think it is important to make a contribution to science			Bodily material and data may be stored for 30 years		My bodily material and data may be shared with others (both in and outside Europe) as long as my privacy is protected	My bodily material and data may be shared with others (both in and outside Europe) as long as my privacy is protected			Researchers that work at the blood bank, hospitals, universities, or other organisations that are active in the area of medical scientific research		Biobank data may be linked to information from medical records,Biobank data may be linked to information from registries (like Statistics Netherlands)		I would give consent to the storage of DNA	I would give consent to the storage of DNA			If results (like those related to serious, hereditary disease) are communicated to me			An individual report with results pertaining to my health
2021-07-29 11:58:08	2021-07-29 12:05:44	IP Address	100	456	True	2021-07-29 12:05:45	R_sYxxoXzFqzbKGg9	anonymous	NL	I hereby consent to participating in this research on attitudes towards the storage of bodily material, conducted by the ‘Donor Studies’ research group at Sanquin. (1) I hereby confirm that I am 18 years of age or older. (2) I hereby confirm that I have read the information for test subjects and that I have had the opportunity to ask any additional questions. My questions have been answered to my…	Older than 65 years old	6	Female		Lower vocational education (VMBO, LBO: for example: LTS, LAS, LHNO, VBO, LEAO)	2	Gelderland		Yes	Unknown	Zutphen	I have never heard of it	Definitely	I think it is wasteful if residual blood is simply disposed of,I think it is important to make a contribution to science,Because I may be able to help others with this			Probably	I think it is important to make a contribution to science			Bodily material and data may be stored for 15 years		My bodily material and data may be shared with others (in the Netherlands) as long as my privacy is protected	My bodily material and data may be shared with others (in the Netherlands) as long as my privacy is protected			Researchers that work at the blood bank, hospitals, universities, or other organisations that are active in the area of medical scientific research		Biobank data may be linked to information from registries (like Statistics Netherlands)		I would give consent to the storage of DNA	I would give consent to the storage of DNA			If I am kept informed of what my DNA is used for			A yearly newsletter with general research results (does not include individual results)
2021-07-29 11:54:33	2021-07-29 12:05:46	IP Address	100	673	True	2021-07-29 12:05:47	R_3MT3r6XenqK21Cu	anonymous	NL	I hereby consent to participating in this research on attitudes towards the storage of bodily material, conducted by the ‘Donor Studies’ research group at Sanquin. (1) I hereby confirm that I am 18 years of age or older. (2) I hereby confirm that I have read the information for test subjects and that I have had the opportunity to ask any additional questions. My questions have been answered to my…	36-45 years old	3	Female		University	7	Gelderland		Yes	<100	Apeldoorn	I have heard of it	Definitely	I think it is wasteful if residual blood is simply disposed of,I think it is important to make a contribution to science,It is a small effort,Because I may be able to help others with this			Probably	I think it is important to make a contribution to science,It is a small effort,Because I may be able to help others with this			Bodily material and data may be stored for 30 years		My bodily material and data may be shared with others (in the Netherlands) as long as my privacy is protected	My bodily material and data may be shared with others (in the Netherlands) as long as my privacy is protected			Researchers that work at the blood bank, hospitals, universities, or other organisations that are active in the area of medical scientific research		Biobank data may not be linked to other sources of information		I would only give consent to the storage of DNA if… (you can indicate your conditions in Question 11)	I would only give consent to the storage of DNA if… (you can indicate your conditions in Question 11)			Depending on the purpose for which the material is used	To conduct research on the genes involved in health and the emergence of disease (including rare diseases and anomalies)		A yearly newsletter with general research results (does not include individual results) ,Other, namely	Alleen individueel rapport als dat medisch noodzakelijk is
2021-07-29 11:56:15	2021-07-29 12:05:59	IP Address	100	583	True	2021-07-29 12:05:59	R_2Cdg3wy44GW3QH3	anonymous	NL	I hereby consent to participating in this research on attitudes towards the storage of bodily material, conducted by the ‘Donor Studies’ research group at Sanquin. (1) I hereby confirm that I am 18 years of age or older. (2) I hereby confirm that I have read the information for test subjects and that I have had the opportunity to ask any additional questions. My questions have been answered to my…	56-65 years old	5	Male		Secondary vocational education (MBO: for example: MDGO, MAS, MTS, MEAO)	4	North Holland		Yes	≥100	Purmerend	I have heard of it	Definitely	I think it is wasteful if residual blood is simply disposed of			Probably	Because I may be able to help others with this			Bodily material and data may be stored for 15 years		My bodily material and data may be shared with others (in the Netherlands) as long as my privacy is protected	My bodily material and data may be shared with others (in the Netherlands) as long as my privacy is protected			Researchers that work at the blood bank, hospitals, universities, or other organisations that are active in the area of medical scientific research,Non-commercial businesses		Biobank data may not be linked to other sources of information		I would only give consent to the storage of DNA if… (you can indicate your conditions in Question 11)	I would only give consent to the storage of DNA if… (you can indicate your conditions in Question 11)			If I am kept informed of what my DNA is used for			An individual report with results pertaining to my health
2021-07-29 11:59:32	2021-07-29 12:08:51	IP Address	100	558	True	2021-07-29 12:08:51	R_YaC1evctzuPEUcV	anonymous	NL	I hereby consent to participating in this research on attitudes towards the storage of bodily material, conducted by the ‘Donor Studies’ research group at Sanquin. (1) I hereby confirm that I am 18 years of age or older. (2) I hereby confirm that I have read the information for test subjects and that I have had the opportunity to ask any additional questions. My questions have been answered to my…	Older than 65 years old	6	Male		Secondary vocational education (MBO: for example: MDGO, MAS, MTS, MEAO)	4	Overijssel		Yes	≥100	Zwolle	I have never heard of it	Definitely	I think it is wasteful if residual blood is simply disposed of,I think it is important to make a contribution to science,Because I may be able to help others with this			Definitely	I think it is important to make a contribution to science,Because I may be able to help others with this			Bodily material and data may be stored for 30 years		My bodily material and data may be shared with others (both in and outside Europe) as long as my privacy is protected	My bodily material and data may be shared with others (both in and outside Europe) as long as my privacy is protected			Researchers that work at the blood bank, hospitals, universities, or other organisations that are active in the area of medical scientific research,Non-commercial businesses		Biobank data may be linked to information from medical records,Biobank data may be linked to information from registries (like Statistics Netherlands)		I would give consent to the storage of DNA	I would give consent to the storage of DNA			If I am kept informed of what my DNA is used for,If results (like those related to serious, hereditary disease) are communicated to me			A yearly newsletter with general research results (does not include individual results) ,An individual report with results pertaining to my health
2021-07-29 11:58:33	2021-07-29 12:11:15	IP Address	100	762	True	2021-07-29 12:11:16	R_2VEk38Hq68Rz8Bi	anonymous	NL	I hereby consent to participating in this research on attitudes towards the storage of bodily material, conducted by the ‘Donor Studies’ research group at Sanquin. (1) I hereby confirm that I am 18 years of age or older. (2) I hereby confirm that I have read the information for test subjects and that I have had the opportunity to ask any additional questions. My questions have been answered to my…	56-65 years old	5	Female		Secondary vocational education (MBO: for example: MDGO, MAS, MTS, MEAO)	4	North Holland		Yes	≥100	Amsterdam Plesmanlaan	I have never heard of it	Definitely	I think it is wasteful if residual blood is simply disposed of,I think it is important to make a contribution to science,Because I may be able to help others with this			Definitely	I think it is important to make a contribution to science,It is a small effort,Because I may be able to help others with this			Bodily material and data may be stored for 30 years		My bodily material and data may be shared with others (in the Netherlands) as long as my privacy is protected	My bodily material and data may be shared with others (in the Netherlands) as long as my privacy is protected			Researchers that work at the blood bank, hospitals, universities, or other organisations that are active in the area of medical scientific research		Biobank data may not be linked to other sources of information		I would only give consent to the storage of DNA if… (you can indicate your conditions in Question 11)	I would only give consent to the storage of DNA if… (you can indicate your conditions in Question 11)			If I am kept informed of what my DNA is used for,If results (like those related to serious, hereditary disease) are communicated to me			An individual report with results pertaining to my health
2021-07-29 11:11:48	2021-07-29 12:13:07	IP Address	100	3678	True	2021-07-29 12:13:07	R_9KSMh2eJbGRXqPT	anonymous	NL	I hereby consent to participating in this research on attitudes towards the storage of bodily material, conducted by the ‘Donor Studies’ research group at Sanquin. (1) I hereby confirm that I am 18 years of age or older. (2) I hereby confirm that I have read the information for test subjects and that I have had the opportunity to ask any additional questions. My questions have been answered to my…	Older than 65 years old	6	Female		Secondary education (for example: ULO, MULO, MAVO, LAVO, VGLO)	3	North Holland		Yes	<100	Purmerend	I have never heard of it	Definitely	I think it is wasteful if residual blood is simply disposed of,I think it is important to make a contribution to science,Because I may be able to help others with this			Definitely	I think it is important to make a contribution to science,It is a small effort,Because I may be able to help others with this			Bodily material and data may be stored for 15 years		My bodily material and data may be shared with others (both in and outside Europe) as long as my privacy is protected,My bodily material and data may be shared with others (in the Netherlands) as long as my privacy is protected	My bodily material and data may be shared with others (both in and outside Europe) as long as my privacy is protected			Researchers that work at the blood bank, hospitals, universities, or other organisations that are active in the area of medical scientific research,Non-commercial businesses,Businesses, even if they are commercial enterprises		Biobank data may be linked to information from medical records,Biobank data may be linked to information from registries (like Statistics Netherlands)		I would only give consent to the storage of DNA if… (you can indicate your conditions in Question 11)	I would only give consent to the storage of DNA if… (you can indicate your conditions in Question 11)			If I am kept informed of what my DNA is used for,If results (like those related to serious, hereditary disease) are communicated to me,Depending on the purpose for which the material is used	To conduct research on the genes involved in health and the emergence of disease (including rare diseases and anomalies)		A yearly newsletter with general research results (does not include individual results)
2021-07-29 12:10:20	2021-07-29 12:14:50	IP Address	100	270	True	2021-07-29 12:14:52	R_3NQkRsL0jnpB0hE	anonymous	NL	I hereby consent to participating in this research on attitudes towards the storage of bodily material, conducted by the ‘Donor Studies’ research group at Sanquin. (1) I hereby confirm that I am 18 years of age or older. (2) I hereby confirm that I have read the information for test subjects and that I have had the opportunity to ask any additional questions. My questions have been answered to my…	46-55 years old	4	Male		Higher secondary education (for example: HAVO, VWO, MMS, HBS, atheneum, gymnasium)	5	North Holland		Yes	≥100	Amsterdam Plesmanlaan	I am not sure	Definitely	I think it is wasteful if residual blood is simply disposed of,I think it is important to make a contribution to science,It is a small effort,Because I may be able to help others with this			Probably	I think it is important to make a contribution to science,It is a small effort,Because I may be able to help others with this			Bodily material and data may be stored for 30 years		My bodily material and data may be shared with others (both in and outside Europe) as long as my privacy is protected,My bodily material and data may be shared with others (in the Netherlands) as long as my privacy is protected	My bodily material and data may be shared with others (both in and outside Europe) as long as my privacy is protected			Researchers that work at the blood bank, hospitals, universities, or other organisations that are active in the area of medical scientific research,Non-commercial businesses,Businesses, even if they are commercial enterprises		Biobank data may be linked to information from medical records,Biobank data may be linked to information from registries (like Statistics Netherlands),Biobank data may be linked to information from other sources (like information on my residential area, related to stores, nature, air pollution, etc.),Biobank data may be linked to information from apps or other online registries (like activity tra…		I would give consent to the storage of DNA	I would give consent to the storage of DNA			Depending on the purpose for which the material is used	To conduct research on the genes involved in health and the emergence of disease (including rare diseases and anomalies),To determine whether or not a hereditary disease is present (in case of concerning findings you will be informed)		A yearly newsletter with general research results (does not include individual results) ,An individual report with results pertaining to my health
2021-07-29 12:12:31	2021-07-29 12:15:53	IP Address	100	202	True	2021-07-29 12:15:53	R_QoIqMFtgBQxDej7	anonymous	NL	I hereby consent to participating in this research on attitudes towards the storage of bodily material, conducted by the ‘Donor Studies’ research group at Sanquin. (1) I hereby confirm that I am 18 years of age or older. (2) I hereby confirm that I have read the information for test subjects and that I have had the opportunity to ask any additional questions. My questions have been answered to my…	36-45 years old	3	Male		University	7	Gelderland		Yes	≥100	Ede	I have never heard of it	Probably	I think it is important to make a contribution to science,Because I may be able to help others with this			Probably	I think it is important to make a contribution to science,It is a small effort,Because I may be able to help others with this,Because I am unsure what the questionnaires entail			Bodily material and data may be stored for 30 years		My bodily material and data may be shared with others (both in and outside Europe) as long as my privacy is protected,My bodily material and data may be shared with others (in the Netherlands) as long as my privacy is protected	My bodily material and data may be shared with others (both in and outside Europe) as long as my privacy is protected			Researchers that work at the blood bank, hospitals, universities, or other organisations that are active in the area of medical scientific research,Non-commercial businesses		Biobank data may be linked to information from medical records,Biobank data may be linked to information from registries (like Statistics Netherlands),Biobank data may be linked to information from other sources (like information on my residential area, related to stores, nature, air pollution, etc.),Biobank data may be linked to information from apps or other online registries (like activity tra…		I would only give consent to the storage of DNA if… (you can indicate your conditions in Question 11)	I would only give consent to the storage of DNA if… (you can indicate your conditions in Question 11)			If I am kept informed of what my DNA is used for,If results (like those related to serious, hereditary disease) are communicated to me,Depending on the purpose for which the material is used	To conduct research on the genes involved in health and the emergence of disease (including rare diseases and anomalies),To determine whether or not a hereditary disease is present (in case of concerning findings you will be informed)		A yearly newsletter with general research results (does not include individual results) ,An individual report with results pertaining to my health
2021-07-29 12:06:12	2021-07-29 12:15:53	IP Address	100	580	True	2021-07-29 12:15:53	R_1DCNupfg6JuuJh4	anonymous	NL	I hereby consent to participating in this research on attitudes towards the storage of bodily material, conducted by the ‘Donor Studies’ research group at Sanquin. (1) I hereby confirm that I am 18 years of age or older. (2) I hereby confirm that I have read the information for test subjects and that I have had the opportunity to ask any additional questions. My questions have been answered to my…	56-65 years old	5	Male		Higher secondary education (for example: HAVO, VWO, MMS, HBS, atheneum, gymnasium)	5	North Holland		Yes	<100	Amsterdam Plesmanlaan	I have never heard of it	Definitely	I think it is wasteful if residual blood is simply disposed of,I think it is important to make a contribution to science,It is a small effort,Because I may be able to help others with this			Definitely	I think it is important to make a contribution to science,It is a small effort,Because I may be able to help others with this			Bodily material and data may be stored for 30 years		My bodily material and data may be shared with others (both in and outside Europe) as long as my privacy is protected,My bodily material and data may be shared with others (in the Netherlands) as long as my privacy is protected	My bodily material and data may be shared with others (both in and outside Europe) as long as my privacy is protected			Researchers that work at the blood bank, hospitals, universities, or other organisations that are active in the area of medical scientific research		Biobank data may not be linked to other sources of information		I would give consent to the storage of DNA	I would give consent to the storage of DNA			If I am kept informed of what my DNA is used for,If results (like those related to serious, hereditary disease) are communicated to me			An individual report with results pertaining to my health
2021-07-29 11:55:03	2021-07-29 12:17:50	IP Address	100	1366	True	2021-07-29 12:17:50	R_895LJfM9A3F5NcZ	anonymous	NL	I hereby consent to participating in this research on attitudes towards the storage of bodily material, conducted by the ‘Donor Studies’ research group at Sanquin. (1) I hereby confirm that I am 18 years of age or older. (2) I hereby confirm that I have read the information for test subjects and that I have had the opportunity to ask any additional questions. My questions have been answered to my…	56-65 years old	5	Male		Higher vocational education (HBO: for example: HTS, HAS, HEAO, PABO)	6	North Holland		Yes	≥100	Amsterdam Plesmanlaan	I am not sure	Definitely	I think it is important to make a contribution to science,Because I may be able to help others with this			I don’t know	Because I may be able to help others with this,Because I am unsure what the questionnaires entail			Bodily material and data may be stored for 15 years		Other, namely	Other, namely		Alleen binnen de EU	Researchers that work at the blood bank, hospitals, universities, or other organisations that are active in the area of medical scientific research,Non-commercial businesses		Other, namely	Per onderzoek toestemming vragen	I would only give consent to the storage of DNA if… (you can indicate your conditions in Question 11)	I would only give consent to the storage of DNA if… (you can indicate your conditions in Question 11)			If I am kept informed of what my DNA is used for,If results (like those related to serious, hereditary disease) are communicated to me,Depending on the purpose for which the material is used	To conduct research on the genes involved in health and the emergence of disease (including rare diseases and anomalies),To determine whether or not a hereditary disease is present (in case of concerning findings you will be informed),In support of investigation by police/justice, only if the identity of the suspect is known and the suspect is missing, fugitive or deceased	Opsporingsmiddel voor justitie alleen onder strenge voorwaarden en niet buiten de EU	Other, namely	Alleen individueel rapport als dat medisch noodzakelijk is
2021-07-29 12:11:21	2021-07-29 12:17:59	IP Address	100	397	True	2021-07-29 12:17:59	R_29s1wTtLquCcWvS	anonymous	NL	I hereby consent to participating in this research on attitudes towards the storage of bodily material, conducted by the ‘Donor Studies’ research group at Sanquin. (1) I hereby confirm that I am 18 years of age or older. (2) I hereby confirm that I have read the information for test subjects and that I have had the opportunity to ask any additional questions. My questions have been answered to my…	56-65 years old	5	Male		University	7	North Holland		Yes	<100	Amsterdam Plesmanlaan	I am familiar with it	Definitely	I think it is wasteful if residual blood is simply disposed of,I think it is important to make a contribution to science,Because I may be able to help others with this			Definitely	I think it is important to make a contribution to science,It is a small effort,Because I may be able to help others with this			Bodily material and data may be stored for 30 years		My bodily material and data may be shared with others (both in and outside Europe) as long as my privacy is protected	My bodily material and data may be shared with others (both in and outside Europe) as long as my privacy is protected			Researchers that work at the blood bank, hospitals, universities, or other organisations that are active in the area of medical scientific research,Non-commercial businesses		Biobank data may be linked to information from medical records,Biobank data may be linked to information from other sources (like information on my residential area, related to stores, nature, air pollution, etc.)		I would only give consent to the storage of DNA if… (you can indicate your conditions in Question 11)	I would only give consent to the storage of DNA if… (you can indicate your conditions in Question 11)			If I am kept informed of what my DNA is used for,If results (like those related to serious, hereditary disease) are communicated to me			An individual report with results pertaining to my health
2021-07-29 12:04:51	2021-07-29 12:18:09	IP Address	100	798	True	2021-07-29 12:18:09	R_3PEQVvqi02oCGVg	anonymous	NL	I hereby consent to participating in this research on attitudes towards the storage of bodily material, conducted by the ‘Donor Studies’ research group at Sanquin. (1) I hereby confirm that I am 18 years of age or older. (2) I hereby confirm that I have read the information for test subjects and that I have had the opportunity to ask any additional questions. My questions have been answered to my…	Older than 65 years old	6	Female		Higher vocational education (HBO: for example: HTS, HAS, HEAO, PABO)	6	North Holland		Yes	≥100	Amsterdam Plesmanlaan	I am familiar with it	Definitely	I think it is important to make a contribution to science,Because I may be able to help others with this			Definitely	I think it is important to make a contribution to science,Because I may be able to help others with this			Bodily material and data may be stored for 30 years		My bodily material and data may be shared with others (both in and outside Europe) as long as my privacy is protected	My bodily material and data may be shared with others (both in and outside Europe) as long as my privacy is protected			Researchers that work at the blood bank, hospitals, universities, or other organisations that are active in the area of medical scientific research		Biobank data may be linked to information from medical records,Biobank data may be linked to information from registries (like Statistics Netherlands),Biobank data may be linked to information from other sources (like information on my residential area, related to stores, nature, air pollution, etc.)		I would give consent to the storage of DNA	I would give consent to the storage of DNA			If I am kept informed of what my DNA is used for,If results (like those related to serious, hereditary disease) are communicated to me			A yearly newsletter with general research results (does not include individual results)
2021-07-29 12:08:53	2021-07-29 12:18:43	IP Address	100	590	True	2021-07-29 12:18:44	R_2QXMKBGh4PwJv7b	anonymous	NL	I hereby consent to participating in this research on attitudes towards the storage of bodily material, conducted by the ‘Donor Studies’ research group at Sanquin. (1) I hereby confirm that I am 18 years of age or older. (2) I hereby confirm that I have read the information for test subjects and that I have had the opportunity to ask any additional questions. My questions have been answered to my…	Older than 65 years old	6	Female		Higher vocational education (HBO: for example: HTS, HAS, HEAO, PABO)	6	North Holland		Yes	<100	Zaanstad	I have never heard of it	Definitely	I think it is important to make a contribution to science,Because I may be able to help others with this			Definitely	I think it is important to make a contribution to science,Because I may be able to help others with this			Bodily material and data may be stored for 30 years		My bodily material and data may be shared with others (both in and outside Europe) as long as my privacy is protected	My bodily material and data may be shared with others (both in and outside Europe) as long as my privacy is protected			Researchers that work at the blood bank, hospitals, universities, or other organisations that are active in the area of medical scientific research		Biobank data may be linked to information from medical records		I would give consent to the storage of DNA	I would give consent to the storage of DNA			If I am kept informed of what my DNA is used for,If results (like those related to serious, hereditary disease) are communicated to me			A yearly newsletter with general research results (does not include individual results) ,An individual report with results pertaining to my health
2021-07-29 12:07:45	2021-07-29 12:19:09	IP Address	100	683	True	2021-07-29 12:19:09	R_3kb76QnzDM9SXG3	anonymous	NL	I hereby consent to participating in this research on attitudes towards the storage of bodily material, conducted by the ‘Donor Studies’ research group at Sanquin. (1) I hereby confirm that I am 18 years of age or older. (2) I hereby confirm that I have read the information for test subjects and that I have had the opportunity to ask any additional questions. My questions have been answered to my…	36-45 years old	3	Female		Higher vocational education (HBO: for example: HTS, HAS, HEAO, PABO)	6	South Holland		Yes	<100	Zoetermeer	I have never heard of it	Definitely	I think it is important to make a contribution to science,Because I may be able to help others with this			Definitely	I think it is important to make a contribution to science,Because I may be able to help others with this			Bodily material and data may be stored for 30 years		My bodily material and data may be shared with others (both in and outside Europe) as long as my privacy is protected	My bodily material and data may be shared with others (both in and outside Europe) as long as my privacy is protected			Researchers that work at the blood bank, hospitals, universities, or other organisations that are active in the area of medical scientific research		Biobank data may be linked to information from medical records,Biobank data may be linked to information from registries (like Statistics Netherlands),Biobank data may be linked to information from other sources (like information on my residential area, related to stores, nature, air pollution, etc.)		I would give consent to the storage of DNA	I would give consent to the storage of DNA			If I am kept informed of what my DNA is used for,If results (like those related to serious, hereditary disease) are communicated to me			An individual report with results pertaining to my health
2021-07-29 12:10:41	2021-07-29 12:19:56	IP Address	100	554	True	2021-07-29 12:19:56	R_1FKFKDduVPKiHlM	anonymous	NL	I hereby consent to participating in this research on attitudes towards the storage of bodily material, conducted by the ‘Donor Studies’ research group at Sanquin. (1) I hereby confirm that I am 18 years of age or older. (2) I hereby confirm that I have read the information for test subjects and that I have had the opportunity to ask any additional questions. My questions have been answered to my…	46-55 years old	4	Male		University	7	South Holland		Yes	≥100	Den Haag	I am familiar with it	Definitely	I think it is wasteful if residual blood is simply disposed of,I think it is important to make a contribution to science,Because I may be able to help others with this			Definitely	I think it is important to make a contribution to science,Because I may be able to help others with this			Bodily material and data may be stored for 30 years		My bodily material and data may be shared with others (both in and outside Europe) as long as my privacy is protected,My bodily material and data may be shared with others (in the Netherlands) as long as my privacy is protected	My bodily material and data may be shared with others (both in and outside Europe) as long as my privacy is protected			Researchers that work at the blood bank, hospitals, universities, or other organisations that are active in the area of medical scientific research		Biobank data may be linked to information from medical records,Biobank data may be linked to information from registries (like Statistics Netherlands)		I would only give consent to the storage of DNA if… (you can indicate your conditions in Question 11)	I would only give consent to the storage of DNA if… (you can indicate your conditions in Question 11)			If I am kept informed of what my DNA is used for,If results (like those related to serious, hereditary disease) are communicated to me,Depending on the purpose for which the material is used	To conduct research on the genes involved in health and the emergence of disease (including rare diseases and anomalies),To determine whether or not a hereditary disease is present (in case of concerning findings you will be informed)		A yearly newsletter with general research results (does not include individual results) ,An individual report with results pertaining to my health
2021-07-29 12:11:19	2021-07-29 12:21:15	IP Address	100	596	True	2021-07-29 12:21:15	R_2e87l5YtUZOoSoG	anonymous	NL	I hereby consent to participating in this research on attitudes towards the storage of bodily material, conducted by the ‘Donor Studies’ research group at Sanquin. (1) I hereby confirm that I am 18 years of age or older. (2) I hereby confirm that I have read the information for test subjects and that I have had the opportunity to ask any additional questions. My questions have been answered to my…	Older than 65 years old	6	Male		Higher secondary education (for example: HAVO, VWO, MMS, HBS, atheneum, gymnasium)	5	North Holland		Yes	≥100	Alkmaar	I have never heard of it	Probably	I think it is important to make a contribution to science,Because I may be able to help others with this,I have doubts about whether or not my personal data will be kept private			Probably	I am not sure what will be done with my data			Bodily material and data may be stored for 15 years		My bodily material and data may not be shared with others (outside of Sanquin)	My bodily material and data may not be shared with others (outside of Sanquin)			I would not give my consent at all		Biobank data may not be linked to other sources of information		I would not give consent to the storage of DNA	I would not give consent to the storage of DNA						An individual report with results pertaining to my health
2021-07-29 12:05:28	2021-07-29 12:22:17	IP Address	100	1008	True	2021-07-29 12:22:17	R_3syqm6vXwUtytLS	anonymous	NL	I hereby consent to participating in this research on attitudes towards the storage of bodily material, conducted by the ‘Donor Studies’ research group at Sanquin. (1) I hereby confirm that I am 18 years of age or older. (2) I hereby confirm that I have read the information for test subjects and that I have had the opportunity to ask any additional questions. My questions have been answered to my…	25-35 years old	2	Female		Higher vocational education (HBO: for example: HTS, HAS, HEAO, PABO)	6	North Holland		Yes	<100	Heemskerk	I am familiar with it	Definitely	I think it is important to make a contribution to science,It is a small effort,Because I may be able to help others with this			I don’t know	I think it is important to make a contribution to science,Because I am unsure what the questionnaires entail			Bodily material and data may be stored for 15 years		My bodily material and data may be shared with others (both in and outside Europe) as long as my privacy is protected	My bodily material and data may be shared with others (both in and outside Europe) as long as my privacy is protected			Researchers that work at the blood bank, hospitals, universities, or other organisations that are active in the area of medical scientific research		Biobank data may not be linked to other sources of information		I would only give consent to the storage of DNA if… (you can indicate your conditions in Question 11)	I would only give consent to the storage of DNA if… (you can indicate your conditions in Question 11)			Depending on the purpose for which the material is used	To conduct research on the genes involved in health and the emergence of disease (including rare diseases and anomalies)		A yearly newsletter with general research results (does not include individual results) ,An individual report with results pertaining to my health
2021-07-29 12:13:08	2021-07-29 12:22:22	IP Address	100	554	True	2021-07-29 12:22:23	R_AsWjQ5FZf7kfPuV	anonymous	NL	I hereby consent to participating in this research on attitudes towards the storage of bodily material, conducted by the ‘Donor Studies’ research group at Sanquin. (1) I hereby confirm that I am 18 years of age or older. (2) I hereby confirm that I have read the information for test subjects and that I have had the opportunity to ask any additional questions. My questions have been answered to my…	46-55 years old	4	Female		Secondary vocational education (MBO: for example: MDGO, MAS, MTS, MEAO)	4	North Holland		Yes	<100	Amsterdam Valkenburg	I have never heard of it	Definitely	I think it is wasteful if residual blood is simply disposed of,I think it is important to make a contribution to science,It is a small effort,Because I may be able to help others with this			Probably	I think it is important to make a contribution to science,It is a small effort,Because I may be able to help others with this			Bodily material and data may be stored for 15 years		My bodily material and data may be shared with others (in the Netherlands) as long as my privacy is protected	My bodily material and data may be shared with others (in the Netherlands) as long as my privacy is protected			Researchers that work at the blood bank, hospitals, universities, or other organisations that are active in the area of medical scientific research		Biobank data may not be linked to other sources of information		I would only give consent to the storage of DNA if… (you can indicate your conditions in Question 11)	I would only give consent to the storage of DNA if… (you can indicate your conditions in Question 11)			If I am kept informed of what my DNA is used for,If results (like those related to serious, hereditary disease) are communicated to me,Depending on the purpose for which the material is used	To conduct research on the genes involved in health and the emergence of disease (including rare diseases and anomalies)		A yearly newsletter with general research results (does not include individual results) ,An individual report with results pertaining to my health
2021-07-29 12:10:18	2021-07-29 12:22:44	IP Address	100	746	True	2021-07-29 12:22:45	R_3NJP8Uuvge87hYS	anonymous	NL	I hereby consent to participating in this research on attitudes towards the storage of bodily material, conducted by the ‘Donor Studies’ research group at Sanquin. (1) I hereby confirm that I am 18 years of age or older. (2) I hereby confirm that I have read the information for test subjects and that I have had the opportunity to ask any additional questions. My questions have been answered to my…	Older than 65 years old	6	Female		Lower vocational education (VMBO, LBO: for example: LTS, LAS, LHNO, VBO, LEAO)	2	Overijssel		Yes	<100	Hardenberg	I have never heard of it	Definitely	I think it is wasteful if residual blood is simply disposed of,I think it is important to make a contribution to science,It is a small effort,Because I may be able to help others with this			Definitely	I think it is important to make a contribution to science,It is a small effort,Because I may be able to help others with this			Bodily material and data may be stored for 30 years		My bodily material and data may be shared with others (both in and outside Europe) as long as my privacy is protected	My bodily material and data may be shared with others (both in and outside Europe) as long as my privacy is protected			Researchers that work at the blood bank, hospitals, universities, or other organisations that are active in the area of medical scientific research		Biobank data may be linked to information from medical records		I would give consent to the storage of DNA	I would give consent to the storage of DNA			If results (like those related to serious, hereditary disease) are not communicated to me			I do not want to receive any information
2021-07-29 12:17:00	2021-07-29 12:23:25	IP Address	100	384	True	2021-07-29 12:23:26	R_1duZHvnckFhy8gO	anonymous	NL	I hereby consent to participating in this research on attitudes towards the storage of bodily material, conducted by the ‘Donor Studies’ research group at Sanquin. (1) I hereby confirm that I am 18 years of age or older. (2) I hereby confirm that I have read the information for test subjects and that I have had the opportunity to ask any additional questions. My questions have been answered to my…	56-65 years old	5	Male		Secondary vocational education (MBO: for example: MDGO, MAS, MTS, MEAO)	4	North Holland		Yes	≥100	Amsterdam Plesmanlaan	I am not sure	Probably	I think it is important to make a contribution to science			Probably	Because I may be able to help others with this			Bodily material and data may be stored for 30 years		My bodily material and data may be shared with others (both in and outside Europe) as long as my privacy is protected	My bodily material and data may be shared with others (both in and outside Europe) as long as my privacy is protected			Researchers that work at the blood bank, hospitals, universities, or other organisations that are active in the area of medical scientific research,Non-commercial businesses		Biobank data may be linked to information from other sources (like information on my residential area, related to stores, nature, air pollution, etc.)		I would only give consent to the storage of DNA if… (you can indicate your conditions in Question 11)	I would only give consent to the storage of DNA if… (you can indicate your conditions in Question 11)			If results (like those related to serious, hereditary disease) are communicated to me			A yearly newsletter with general research results (does not include individual results)
2021-07-29 12:16:53	2021-07-29 12:23:38	IP Address	100	405	True	2021-07-29 12:23:38	R_3NNY2mDOIxeHbWf	anonymous	NL	I hereby consent to participating in this research on attitudes towards the storage of bodily material, conducted by the ‘Donor Studies’ research group at Sanquin. (1) I hereby confirm that I am 18 years of age or older. (2) I hereby confirm that I have read the information for test subjects and that I have had the opportunity to ask any additional questions. My questions have been answered to my…	56-65 years old	5	Female		University	7	Flevoland		Yes	<100	Almere	I am familiar with it	Definitely	I think it is important to make a contribution to science,Because I may be able to help others with this			Definitely	I think it is important to make a contribution to science,Because I may be able to help others with this			Bodily material and data may be stored for 30 years		My bodily material and data may be shared with others (both in and outside Europe) as long as my privacy is protected,My bodily material and data may be shared with others (in the Netherlands) as long as my privacy is protected	My bodily material and data may be shared with others (both in and outside Europe) as long as my privacy is protected			Researchers that work at the blood bank, hospitals, universities, or other organisations that are active in the area of medical scientific research,Non-commercial businesses		Biobank data may be linked to information from medical records,Biobank data may be linked to information from registries (like Statistics Netherlands),Biobank data may be linked to information from other sources (like information on my residential area, related to stores, nature, air pollution, etc.)		I would give consent to the storage of DNA	I would give consent to the storage of DNA			If results (like those related to serious, hereditary disease) are communicated to me			A yearly newsletter with general research results (does not include individual results) ,An individual report with results pertaining to my health
2021-07-29 12:17:59	2021-07-29 12:24:07	IP Address	100	367	True	2021-07-29 12:24:07	R_2ZOlzy4Fzn2MzBs	anonymous	NL	I hereby consent to participating in this research on attitudes towards the storage of bodily material, conducted by the ‘Donor Studies’ research group at Sanquin. (1) I hereby confirm that I am 18 years of age or older. (2) I hereby confirm that I have read the information for test subjects and that I have had the opportunity to ask any additional questions. My questions have been answered to my…	56-65 years old	5	Female		Higher secondary education (for example: HAVO, VWO, MMS, HBS, atheneum, gymnasium)	5	North Holland		Yes	<100	Hoorn	I am not sure	Definitely	I think it is important to make a contribution to science			Probably	Because I may be able to help others with this			Bodily material and data may be stored for 30 years		My bodily material and data may be shared with others (both in and outside Europe) as long as my privacy is protected	My bodily material and data may be shared with others (both in and outside Europe) as long as my privacy is protected			Researchers that work at the blood bank, hospitals, universities, or other organisations that are active in the area of medical scientific research,Non-commercial businesses,Businesses, even if they are commercial enterprises		Biobank data may be linked to information from registries (like Statistics Netherlands),Biobank data may be linked to information from other sources (like information on my residential area, related to stores, nature, air pollution, etc.)		I would give consent to the storage of DNA	I would give consent to the storage of DNA			If I am kept informed of what my DNA is used for,If results (like those related to serious, hereditary disease) are communicated to me			A yearly newsletter with general research results (does not include individual results)
2021-07-29 12:12:45	2021-07-29 12:24:09	IP Address	100	683	True	2021-07-29 12:24:09	R_xz1wS3SYveO21GN	anonymous	NL	I hereby consent to participating in this research on attitudes towards the storage of bodily material, conducted by the ‘Donor Studies’ research group at Sanquin. (1) I hereby confirm that I am 18 years of age or older. (2) I hereby confirm that I have read the information for test subjects and that I have had the opportunity to ask any additional questions. My questions have been answered to my…	Older than 65 years old	6	Female		Secondary education (for example: ULO, MULO, MAVO, LAVO, VGLO)	3	North Holland		Yes	<100	Zaanstad	I have never heard of it	Definitely	I think it is important to make a contribution to science,Because I may be able to help others with this			Probably	I think it is important to make a contribution to science,Because I may be able to help others with this			Bodily material and data may be stored for 15 years		My bodily material and data may be shared with others (both in and outside Europe) as long as my privacy is protected	My bodily material and data may be shared with others (both in and outside Europe) as long as my privacy is protected			Researchers that work at the blood bank, hospitals, universities, or other organisations that are active in the area of medical scientific research,Non-commercial businesses		Biobank data may be linked to information from medical records		I would only give consent to the storage of DNA if… (you can indicate your conditions in Question 11)	I would only give consent to the storage of DNA if… (you can indicate your conditions in Question 11)			If I am kept informed of what my DNA is used for			A yearly newsletter with general research results (does not include individual results)
2021-07-29 12:18:55	2021-07-29 12:25:30	IP Address	100	395	True	2021-07-29 12:25:30	R_e9yROlYwaN7DPW1	anonymous	NL	I hereby consent to participating in this research on attitudes towards the storage of bodily material, conducted by the ‘Donor Studies’ research group at Sanquin. (1) I hereby confirm that I am 18 years of age or older. (2) I hereby confirm that I have read the information for test subjects and that I have had the opportunity to ask any additional questions. My questions have been answered to my…	56-65 years old	5	Male		Higher vocational education (HBO: for example: HTS, HAS, HEAO, PABO)	6	North Holland		Yes	<100	Haarlem	I have never heard of it	Definitely	I think it is wasteful if residual blood is simply disposed of,I think it is important to make a contribution to science,It is a small effort			Definitely	I think it is important to make a contribution to science,It is a small effort,Because I may be able to help others with this			Bodily material and data may be stored for 30 years		My bodily material and data may be shared with others (both in and outside Europe) as long as my privacy is protected	My bodily material and data may be shared with others (both in and outside Europe) as long as my privacy is protected			Researchers that work at the blood bank, hospitals, universities, or other organisations that are active in the area of medical scientific research,Non-commercial businesses		Biobank data may be linked to information from medical records		I would give consent to the storage of DNA	I would give consent to the storage of DNA			If I am kept informed of what my DNA is used for,If results (like those related to serious, hereditary disease) are communicated to me			A yearly newsletter with general research results (does not include individual results) ,An individual report with results pertaining to my health
2021-07-29 12:15:23	2021-07-29 12:25:44	IP Address	100	620	True	2021-07-29 12:25:44	R_3sijoigaAGDqGU6	anonymous	NL	I hereby consent to participating in this research on attitudes towards the storage of bodily material, conducted by the ‘Donor Studies’ research group at Sanquin. (1) I hereby confirm that I am 18 years of age or older. (2) I hereby confirm that I have read the information for test subjects and that I have had the opportunity to ask any additional questions. My questions have been answered to my…	56-65 years old	5	Male		Higher secondary education (for example: HAVO, VWO, MMS, HBS, atheneum, gymnasium)	5	Limburg		Yes	≥100	Sittard	I have heard of it	Definitely	I think it is important to make a contribution to science,It is a small effort,Because I may be able to help others with this			Probably	It is a small effort,Because I may be able to help others with this			Bodily material and data may be stored for 15 years		My bodily material and data may be shared with others (both in and outside Europe) as long as my privacy is protected	My bodily material and data may be shared with others (both in and outside Europe) as long as my privacy is protected			Researchers that work at the blood bank, hospitals, universities, or other organisations that are active in the area of medical scientific research,Non-commercial businesses		Biobank data may be linked to information from medical records,Biobank data may be linked to information from registries (like Statistics Netherlands)		I would give consent to the storage of DNA	I would give consent to the storage of DNA			If I am kept informed of what my DNA is used for,If results (like those related to serious, hereditary disease) are communicated to me			A yearly newsletter with general research results (does not include individual results) ,An individual report with results pertaining to my health
2021-07-29 12:20:39	2021-07-29 12:27:48	IP Address	100	429	True	2021-07-29 12:27:48	R_3ETrbH5sFPkhXI7	anonymous	NL	I hereby consent to participating in this research on attitudes towards the storage of bodily material, conducted by the ‘Donor Studies’ research group at Sanquin. (1) I hereby confirm that I am 18 years of age or older. (2) I hereby confirm that I have read the information for test subjects and that I have had the opportunity to ask any additional questions. My questions have been answered to my…	25-35 years old	2	Female		Higher vocational education (HBO: for example: HTS, HAS, HEAO, PABO)	6	Drenthe		Yes	<100	Groningen	I have never heard of it	Definitely	I think it is wasteful if residual blood is simply disposed of,I think it is important to make a contribution to science,It is a small effort			Definitely	I think it is important to make a contribution to science,It is a small effort,Because I may be able to help others with this			Bodily material and data may be stored for 30 years		My bodily material and data may be shared with others (both in and outside Europe) as long as my privacy is protected	My bodily material and data may be shared with others (both in and outside Europe) as long as my privacy is protected			Researchers that work at the blood bank, hospitals, universities, or other organisations that are active in the area of medical scientific research		Biobank data may be linked to information from medical records,Biobank data may be linked to information from registries (like Statistics Netherlands),Biobank data may be linked to information from other sources (like information on my residential area, related to stores, nature, air pollution, etc.),Biobank data may be linked to information from apps or other online registries (like activity tra…		I would give consent to the storage of DNA	I would give consent to the storage of DNA			If I am kept informed of what my DNA is used for,If results (like those related to serious, hereditary disease) are communicated to me			A yearly newsletter with general research results (does not include individual results) ,An individual report with results pertaining to my health
2021-07-29 12:23:51	2021-07-29 12:31:42	IP Address	100	471	True	2021-07-29 12:31:43	R_1fiPt0SO1Rlfryr	anonymous	NL	I hereby consent to participating in this research on attitudes towards the storage of bodily material, conducted by the ‘Donor Studies’ research group at Sanquin. (1) I hereby confirm that I am 18 years of age or older. (2) I hereby confirm that I have read the information for test subjects and that I have had the opportunity to ask any additional questions. My questions have been answered to my…	Older than 65 years old	6	Male		Higher vocational education (HBO: for example: HTS, HAS, HEAO, PABO)	6	Friesland		Yes	<100	Sneek	I have never heard of it	Definitely	I think it is wasteful if residual blood is simply disposed of,I think it is important to make a contribution to science,It is a small effort,Because I may be able to help others with this			Definitely	I think it is important to make a contribution to science,It is a small effort,Because I may be able to help others with this			Bodily material and data may be stored for 30 years		My bodily material and data may be shared with others (in the Netherlands) as long as my privacy is protected	My bodily material and data may be shared with others (in the Netherlands) as long as my privacy is protected			Researchers that work at the blood bank, hospitals, universities, or other organisations that are active in the area of medical scientific research,Non-commercial businesses		Biobank data may be linked to information from medical records,Biobank data may be linked to information from registries (like Statistics Netherlands),Biobank data may be linked to information from other sources (like information on my residential area, related to stores, nature, air pollution, etc.)		I would give consent to the storage of DNA	I would give consent to the storage of DNA			If I am kept informed of what my DNA is used for,If results (like those related to serious, hereditary disease) are communicated to me			An individual report with results pertaining to my health
2021-07-29 12:17:14	2021-07-29 12:32:12	IP Address	100	898	True	2021-07-29 12:32:13	R_3EcEVKXc5u7vUNi	anonymous	NL	I hereby consent to participating in this research on attitudes towards the storage of bodily material, conducted by the ‘Donor Studies’ research group at Sanquin. (1) I hereby confirm that I am 18 years of age or older. (2) I hereby confirm that I have read the information for test subjects and that I have had the opportunity to ask any additional questions. My questions have been answered to my…	56-65 years old	5	Female		Secondary education (for example: ULO, MULO, MAVO, LAVO, VGLO)	3	Gelderland		Yes	<100	Gorinchem	I have never heard of it	Definitely	I think it is important to make a contribution to science,Because I may be able to help others with this			Definitely	I think it is important to make a contribution to science,It is a small effort,Because I may be able to help others with this			Bodily material and data may be stored for 30 years		My bodily material and data may be shared with others (both in and outside Europe) as long as my privacy is protected	My bodily material and data may be shared with others (both in and outside Europe) as long as my privacy is protected			Researchers that work at the blood bank, hospitals, universities, or other organisations that are active in the area of medical scientific research,Businesses, even if they are commercial enterprises		Biobank data may be linked to information from medical records		I would only give consent to the storage of DNA if… (you can indicate your conditions in Question 11)	I would only give consent to the storage of DNA if… (you can indicate your conditions in Question 11)			Depending on the purpose for which the material is used	To conduct research on the genes involved in health and the emergence of disease (including rare diseases and anomalies),To determine whether or not a hereditary disease is present (in case of concerning findings you will be informed),In support of investigation by police/justice, only if the identity of the suspect is known and the suspect is missing, fugitive or deceased		A yearly newsletter with general research results (does not include individual results) ,An individual report with results pertaining to my health
2021-07-29 12:30:45	2021-07-29 12:35:52	IP Address	100	306	True	2021-07-29 12:35:52	R_2abCNVonukcenKJ	anonymous	NL	I hereby consent to participating in this research on attitudes towards the storage of bodily material, conducted by the ‘Donor Studies’ research group at Sanquin. (1) I hereby confirm that I am 18 years of age or older. (2) I hereby confirm that I have read the information for test subjects and that I have had the opportunity to ask any additional questions. My questions have been answered to my…	46-55 years old	4	Male		University	7	North Holland		Yes	≥100	Amsterdam Valkenburg	I have heard of it	Definitely	I think it is important to make a contribution to science,Because I may be able to help others with this			Probably	I think it is important to make a contribution to science,Because I may be able to help others with this			Bodily material and data may be stored for 30 years		My bodily material and data may be shared with others (both in and outside Europe) as long as my privacy is protected	My bodily material and data may be shared with others (both in and outside Europe) as long as my privacy is protected			Researchers that work at the blood bank, hospitals, universities, or other organisations that are active in the area of medical scientific research,Non-commercial businesses		Biobank data may be linked to information from medical records,Biobank data may be linked to information from registries (like Statistics Netherlands),Biobank data may be linked to information from other sources (like information on my residential area, related to stores, nature, air pollution, etc.),Biobank data may be linked to information from apps or other online registries (like activity tra…		I would give consent to the storage of DNA	I would give consent to the storage of DNA			If I am kept informed of what my DNA is used for,If results (like those related to serious, hereditary disease) are communicated to me			A yearly newsletter with general research results (does not include individual results) ,An individual report with results pertaining to my health
2021-07-29 12:29:59	2021-07-29 12:36:16	IP Address	100	376	True	2021-07-29 12:36:16	R_1lc4uosLk3stDUE	anonymous	NL	I hereby consent to participating in this research on attitudes towards the storage of bodily material, conducted by the ‘Donor Studies’ research group at Sanquin. (1) I hereby confirm that I am 18 years of age or older. (2) I hereby confirm that I have read the information for test subjects and that I have had the opportunity to ask any additional questions. My questions have been answered to my…	Older than 65 years old	6	Male		University	7	South Holland		Yes	≥100	Amsterdam Plesmanlaan	I am familiar with it	Definitely	I think it is important to make a contribution to science			Definitely	I think it is important to make a contribution to science			Bodily material and data may be stored for 30 years		My bodily material and data may be shared with others (both in and outside Europe) as long as my privacy is protected	My bodily material and data may be shared with others (both in and outside Europe) as long as my privacy is protected			Researchers that work at the blood bank, hospitals, universities, or other organisations that are active in the area of medical scientific research		Biobank data may be linked to information from medical records,Biobank data may be linked to information from registries (like Statistics Netherlands)		I would give consent to the storage of DNA	I would give consent to the storage of DNA			If I am kept informed of what my DNA is used for,If results (like those related to serious, hereditary disease) are communicated to me			A yearly newsletter with general research results (does not include individual results) ,An individual report with results pertaining to my health
2021-07-29 12:28:26	2021-07-29 12:37:48	IP Address	100	562	True	2021-07-29 12:37:48	R_10SDwx82aJF2Pdi	anonymous	NL	I hereby consent to participating in this research on attitudes towards the storage of bodily material, conducted by the ‘Donor Studies’ research group at Sanquin. (1) I hereby confirm that I am 18 years of age or older. (2) I hereby confirm that I have read the information for test subjects and that I have had the opportunity to ask any additional questions. My questions have been answered to my…	Older than 65 years old	6	Female		Higher secondary education (for example: HAVO, VWO, MMS, HBS, atheneum, gymnasium)	5	North Holland		Yes	Unknown	Den Helder	I have never heard of it	Definitely	I think it is wasteful if residual blood is simply disposed of,I think it is important to make a contribution to science,Because I may be able to help others with this			Definitely	I think it is important to make a contribution to science,It is a small effort,Because I may be able to help others with this			Other, namely	Zo lang als noodzakelijk	My bodily material and data may be shared with others (both in and outside Europe) as long as my privacy is protected,My bodily material and data may be shared with others (in the Netherlands) as long as my privacy is protected	My bodily material and data may be shared with others (both in and outside Europe) as long as my privacy is protected			Researchers that work at the blood bank, hospitals, universities, or other organisations that are active in the area of medical scientific research,Non-commercial businesses		Biobank data may not be linked to other sources of information		I would give consent to the storage of DNA	I would give consent to the storage of DNA			If results (like those related to serious, hereditary disease) are communicated to me,Depending on the purpose for which the material is used	To conduct research on the genes involved in health and the emergence of disease (including rare diseases and anomalies),To determine whether or not a hereditary disease is present (in case of concerning findings you will be informed)		A yearly newsletter with general research results (does not include individual results) ,An individual report with results pertaining to my health
2021-07-29 12:30:12	2021-07-29 12:38:00	IP Address	100	467	True	2021-07-29 12:38:00	R_1OkLgPRbxQmOQoo	anonymous	NL	I hereby consent to participating in this research on attitudes towards the storage of bodily material, conducted by the ‘Donor Studies’ research group at Sanquin. (1) I hereby confirm that I am 18 years of age or older. (2) I hereby confirm that I have read the information for test subjects and that I have had the opportunity to ask any additional questions. My questions have been answered to my…	25-35 years old	2	Female		University	7	North Holland		Yes	<100	Hoofddorp	I am not sure	Definitely	I think it is wasteful if residual blood is simply disposed of,I think it is important to make a contribution to science,It is a small effort,Because I may be able to help others with this			Probably	I think it is important to make a contribution to science,It is a small effort,Because I may be able to help others with this,Because I am unsure what the questionnaires entail			Bodily material and data may be stored for 30 years		My bodily material and data may be shared with others (both in and outside Europe) as long as my privacy is protected	My bodily material and data may be shared with others (both in and outside Europe) as long as my privacy is protected			Researchers that work at the blood bank, hospitals, universities, or other organisations that are active in the area of medical scientific research		Biobank data may be linked to information from registries (like Statistics Netherlands),Biobank data may be linked to information from other sources (like information on my residential area, related to stores, nature, air pollution, etc.)		I would give consent to the storage of DNA	I would give consent to the storage of DNA			If I am kept informed of what my DNA is used for,Depending on the purpose for which the material is used	To conduct research on the genes involved in health and the emergence of disease (including rare diseases and anomalies),To determine whether or not a hereditary disease is present (in case of concerning findings you will be informed)		A yearly newsletter with general research results (does not include individual results)
2021-07-29 12:30:29	2021-07-29 12:38:50	IP Address	100	500	True	2021-07-29 12:38:50	R_2R3KTaBisCQQYhA	anonymous	NL	I hereby consent to participating in this research on attitudes towards the storage of bodily material, conducted by the ‘Donor Studies’ research group at Sanquin. (1) I hereby confirm that I am 18 years of age or older. (2) I hereby confirm that I have read the information for test subjects and that I have had the opportunity to ask any additional questions. My questions have been answered to my…	56-65 years old	5	Male		Higher vocational education (HBO: for example: HTS, HAS, HEAO, PABO)	6	Flevoland		Yes	<100	Amsterdam Plesmanlaan	I have heard of it	Definitely	I think it is wasteful if residual blood is simply disposed of,I think it is important to make a contribution to science,Because I may be able to help others with this			Probably	I think it is important to make a contribution to science,It is a small effort,Because I may be able to help others with this			Bodily material and data may be stored for 15 years		My bodily material and data may be shared with others (in the Netherlands) as long as my privacy is protected	My bodily material and data may be shared with others (in the Netherlands) as long as my privacy is protected			Researchers that work at the blood bank, hospitals, universities, or other organisations that are active in the area of medical scientific research,Non-commercial businesses		Biobank data may be linked to information from medical records,Biobank data may be linked to information from registries (like Statistics Netherlands)		I would only give consent to the storage of DNA if… (you can indicate your conditions in Question 11)	I would only give consent to the storage of DNA if… (you can indicate your conditions in Question 11)			If results (like those related to serious, hereditary disease) are communicated to me,Depending on the purpose for which the material is used	To conduct research on the genes involved in health and the emergence of disease (including rare diseases and anomalies),To determine whether or not a hereditary disease is present (in case of concerning findings you will be informed)		A yearly newsletter with general research results (does not include individual results) ,An individual report with results pertaining to my health
2021-07-29 12:18:00	2021-07-29 12:38:52	IP Address	100	1252	True	2021-07-29 12:38:53	R_XSRJ3oAeZNp0M8h	anonymous	NL	I hereby consent to participating in this research on attitudes towards the storage of bodily material, conducted by the ‘Donor Studies’ research group at Sanquin. (1) I hereby confirm that I am 18 years of age or older. (2) I hereby confirm that I have read the information for test subjects and that I have had the opportunity to ask any additional questions. My questions have been answered to my…	46-55 years old	4	Female		Higher vocational education (HBO: for example: HTS, HAS, HEAO, PABO)	6	North Holland		Yes	≥100	Hoorn	I have never heard of it	Definitely	I think it is important to make a contribution to science,Because I may be able to help others with this			Definitely	I think it is important to make a contribution to science,Because I may be able to help others with this			Bodily material and data may be stored for 15 years		My bodily material and data may be shared with others (in the Netherlands) as long as my privacy is protected	My bodily material and data may be shared with others (in the Netherlands) as long as my privacy is protected			Non-commercial businesses		Biobank data may be linked to information from medical records		I would only give consent to the storage of DNA if… (you can indicate your conditions in Question 11)	I would only give consent to the storage of DNA if… (you can indicate your conditions in Question 11)			If I am kept informed of what my DNA is used for,Depending on the purpose for which the material is used	To conduct research on the genes involved in health and the emergence of disease (including rare diseases and anomalies),To determine whether or not a hereditary disease is present (in case of concerning findings you will be informed)		A yearly newsletter with general research results (does not include individual results) ,An individual report with results pertaining to my health
2021-07-29 12:34:23	2021-07-29 12:39:35	IP Address	100	312	True	2021-07-29 12:39:36	R_1E0qWrNPPlBb8tX	anonymous	NL	I hereby consent to participating in this research on attitudes towards the storage of bodily material, conducted by the ‘Donor Studies’ research group at Sanquin. (1) I hereby confirm that I am 18 years of age or older. (2) I hereby confirm that I have read the information for test subjects and that I have had the opportunity to ask any additional questions. My questions have been answered to my…	56-65 years old	5	Female		Secondary education (for example: ULO, MULO, MAVO, LAVO, VGLO)	3	Overijssel		Yes	≥100	Zwolle	I have never heard of it	Definitely	I think it is important to make a contribution to science,It is a small effort,Because I may be able to help others with this			Definitely	I think it is important to make a contribution to science,It is a small effort,Because I may be able to help others with this			Bodily material and data may be stored for 30 years		My bodily material and data may be shared with others (both in and outside Europe) as long as my privacy is protected	My bodily material and data may be shared with others (both in and outside Europe) as long as my privacy is protected			Researchers that work at the blood bank, hospitals, universities, or other organisations that are active in the area of medical scientific research,Non-commercial businesses		Biobank data may be linked to information from medical records		I would give consent to the storage of DNA	I would give consent to the storage of DNA			If I am kept informed of what my DNA is used for,If results (like those related to serious, hereditary disease) are communicated to me			A yearly newsletter with general research results (does not include individual results) ,An individual report with results pertaining to my health
2021-07-29 12:18:03	2021-07-29 12:42:51	IP Address	100	1487	True	2021-07-29 12:42:52	R_2w1fviMp3zJSst7	anonymous	NL	I hereby consent to participating in this research on attitudes towards the storage of bodily material, conducted by the ‘Donor Studies’ research group at Sanquin. (1) I hereby confirm that I am 18 years of age or older. (2) I hereby confirm that I have read the information for test subjects and that I have had the opportunity to ask any additional questions. My questions have been answered to my…	56-65 years old	5	Male		Secondary education (for example: ULO, MULO, MAVO, LAVO, VGLO)	3	North Holland		Yes	≥100	Haarlem	I have never heard of it	Definitely	I think it is important to make a contribution to science			Definitely	I think it is important to make a contribution to science			Bodily material and data may be stored for 15 years		My bodily material and data may be shared with others (both in and outside Europe) as long as my privacy is protected	My bodily material and data may be shared with others (both in and outside Europe) as long as my privacy is protected			Other, namely	Bloedbank, ziekenhuis en universiteit.	Biobank data may not be linked to other sources of information		I would not give consent to the storage of DNA	I would not give consent to the storage of DNA						An individual report with results pertaining to my health
2021-07-29 12:28:26	2021-07-29 12:43:45	IP Address	100	918	True	2021-07-29 12:43:45	R_3Jedq57sv48piqa	anonymous	NL	I hereby consent to participating in this research on attitudes towards the storage of bodily material, conducted by the ‘Donor Studies’ research group at Sanquin. (1) I hereby confirm that I am 18 years of age or older. (2) I hereby confirm that I have read the information for test subjects and that I have had the opportunity to ask any additional questions. My questions have been answered to my…	Older than 65 years old	6	Male		Higher secondary education (for example: HAVO, VWO, MMS, HBS, atheneum, gymnasium)	5	North Holland		Yes	≥100	Zaanstad	I have heard of it	Definitely	I think it is important to make a contribution to science,It is a small effort,Because I may be able to help others with this			Definitely	I think it is important to make a contribution to science,It is a small effort,Because I may be able to help others with this			Bodily material and data may be stored for 30 years		My bodily material and data may be shared with others (both in and outside Europe) as long as my privacy is protected	My bodily material and data may be shared with others (both in and outside Europe) as long as my privacy is protected			Researchers that work at the blood bank, hospitals, universities, or other organisations that are active in the area of medical scientific research,Non-commercial businesses		Biobank data may be linked to information from medical records,Biobank data may be linked to information from registries (like Statistics Netherlands),Biobank data may be linked to information from other sources (like information on my residential area, related to stores, nature, air pollution, etc.)		I would give consent to the storage of DNA	I would give consent to the storage of DNA			If results (like those related to serious, hereditary disease) are communicated to me			A yearly newsletter with general research results (does not include individual results) ,An individual report with results pertaining to my health
2021-07-29 12:35:35	2021-07-29 12:45:06	IP Address	100	570	True	2021-07-29 12:45:06	R_qJleAUD4Lixq9mV	anonymous	NL	I hereby consent to participating in this research on attitudes towards the storage of bodily material, conducted by the ‘Donor Studies’ research group at Sanquin. (1) I hereby confirm that I am 18 years of age or older. (2) I hereby confirm that I have read the information for test subjects and that I have had the opportunity to ask any additional questions. My questions have been answered to my…	56-65 years old	5	Female		Secondary vocational education (MBO: for example: MDGO, MAS, MTS, MEAO)	4	Drenthe		Yes	≥100	Emmen	I am familiar with it	Definitely	I think it is wasteful if residual blood is simply disposed of,I think it is important to make a contribution to science,Because I may be able to help others with this			Probably	Because I may be able to help others with this			Other, namely	Vraag opnieuw permissie na 10 jaar	My bodily material and data may be shared with others (in the Netherlands) as long as my privacy is protected	My bodily material and data may be shared with others (in the Netherlands) as long as my privacy is protected			Researchers that work at the blood bank, hospitals, universities, or other organisations that are active in the area of medical scientific research,Non-commercial businesses		Biobank data may not be linked to other sources of information		I would not give consent to the storage of DNA	I would not give consent to the storage of DNA						A yearly newsletter with general research results (does not include individual results)
2021-07-29 12:34:13	2021-07-29 12:49:12	IP Address	100	898	True	2021-07-29 12:49:12	R_3L4Haymuo1k5KFp	anonymous	NL	I hereby consent to participating in this research on attitudes towards the storage of bodily material, conducted by the ‘Donor Studies’ research group at Sanquin. (1) I hereby confirm that I am 18 years of age or older. (2) I hereby confirm that I have read the information for test subjects and that I have had the opportunity to ask any additional questions. My questions have been answered to my…	56-65 years old	5	Male		Higher secondary education (for example: HAVO, VWO, MMS, HBS, atheneum, gymnasium)	5	North Holland		Yes	≥100	Hoorn	I have never heard of it	Definitely	I think it is wasteful if residual blood is simply disposed of,I think it is important to make a contribution to science,It is a small effort,Because I may be able to help others with this,I am afraid that diseases or abnormalities will be detected,Other, namely		Voorwaarde: Geinformeerd worden als ziektes/afwijkingen gevonden worden	Definitely	I think it is important to make a contribution to science,It is a small effort,Because I may be able to help others with this			Bodily material and data may be stored for 30 years		My bodily material and data may be shared with others (both in and outside Europe) as long as my privacy is protected,Other, namely	My bodily material and data may be shared with others (both in and outside Europe) as long as my privacy is protected			Researchers that work at the blood bank, hospitals, universities, or other organisations that are active in the area of medical scientific research,Non-commercial businesses		Biobank data may be linked to information from medical records,Biobank data may be linked to information from registries (like Statistics Netherlands),Biobank data may be linked to information from other sources (like information on my residential area, related to stores, nature, air pollution, etc.),Biobank data may be linked to information from apps or other online registries (like activity tra…		I would give consent to the storage of DNA	I would give consent to the storage of DNA			If I am kept informed of what my DNA is used for,If results (like those related to serious, hereditary disease) are communicated to me			A yearly newsletter with general research results (does not include individual results) ,An individual report with results pertaining to my health
2021-07-29 12:33:54	2021-07-29 12:49:42	IP Address	100	948	True	2021-07-29 12:49:42	R_9KTLn7zoS8x9zYl	anonymous	NL	I hereby consent to participating in this research on attitudes towards the storage of bodily material, conducted by the ‘Donor Studies’ research group at Sanquin. (1) I hereby confirm that I am 18 years of age or older. (2) I hereby confirm that I have read the information for test subjects and that I have had the opportunity to ask any additional questions. My questions have been answered to my…	56-65 years old	5	Male		Secondary vocational education (MBO: for example: MDGO, MAS, MTS, MEAO)	4	Overijssel		Yes	<100	Hengelo	I am not sure	Probably	I think it is important to make a contribution to science,It is a small effort,Because I may be able to help others with this			Probably	I think it is important to make a contribution to science,It is a small effort,Because I may be able to help others with this			Bodily material and data may be stored for 30 years		My bodily material and data may be shared with others (both in and outside Europe) as long as my privacy is protected	My bodily material and data may be shared with others (both in and outside Europe) as long as my privacy is protected			Researchers that work at the blood bank, hospitals, universities, or other organisations that are active in the area of medical scientific research		Biobank data may be linked to information from medical records,Biobank data may be linked to information from other sources (like information on my residential area, related to stores, nature, air pollution, etc.)		I would only give consent to the storage of DNA if… (you can indicate your conditions in Question 11)	I would only give consent to the storage of DNA if… (you can indicate your conditions in Question 11)			If I am kept informed of what my DNA is used for,If results (like those related to serious, hereditary disease) are communicated to me			A yearly newsletter with general research results (does not include individual results) ,An individual report with results pertaining to my health
2021-07-29 12:42:07	2021-07-29 12:52:33	IP Address	100	625	True	2021-07-29 12:52:34	R_54rEVNtK6prZHLX	anonymous	NL	I hereby consent to participating in this research on attitudes towards the storage of bodily material, conducted by the ‘Donor Studies’ research group at Sanquin. (1) I hereby confirm that I am 18 years of age or older. (2) I hereby confirm that I have read the information for test subjects and that I have had the opportunity to ask any additional questions. My questions have been answered to my…	56-65 years old	5	Female		Higher vocational education (HBO: for example: HTS, HAS, HEAO, PABO)	6	South Holland		Yes	<100	Vlaardingen	I have never heard of it	Definitely	I think it is wasteful if residual blood is simply disposed of,I think it is important to make a contribution to science,It is a small effort,Because I may be able to help others with this			Probably	Because I may be able to help others with this			Bodily material and data may be stored for 30 years		My bodily material and data may be shared with others (both in and outside Europe) as long as my privacy is protected	My bodily material and data may be shared with others (both in and outside Europe) as long as my privacy is protected			Researchers that work at the blood bank, hospitals, universities, or other organisations that are active in the area of medical scientific research		Biobank data may be linked to information from medical records		I would give consent to the storage of DNA	I would give consent to the storage of DNA			If I am kept informed of what my DNA is used for,If results (like those related to serious, hereditary disease) are communicated to me			A yearly newsletter with general research results (does not include individual results) ,An individual report with results pertaining to my health
2021-07-29 12:45:23	2021-07-29 12:53:58	IP Address	100	515	True	2021-07-29 12:53:59	R_RCQ3KxN4dbN4cil	anonymous	NL	I hereby consent to participating in this research on attitudes towards the storage of bodily material, conducted by the ‘Donor Studies’ research group at Sanquin. (1) I hereby confirm that I am 18 years of age or older. (2) I hereby confirm that I have read the information for test subjects and that I have had the opportunity to ask any additional questions. My questions have been answered to my…	56-65 years old	5	Male		Lower vocational education (VMBO, LBO: for example: LTS, LAS, LHNO, VBO, LEAO)	2	Limburg		Yes	≥100	Venlo/Tegelen	I have never heard of it	Definitely	I think it is wasteful if residual blood is simply disposed of,I think it is important to make a contribution to science,It is a small effort,Because I may be able to help others with this			Definitely	I think it is important to make a contribution to science,It is a small effort,Because I may be able to help others with this			Bodily material and data may be stored for 30 years		My bodily material and data may be shared with others (both in and outside Europe) as long as my privacy is protected	My bodily material and data may be shared with others (both in and outside Europe) as long as my privacy is protected			Researchers that work at the blood bank, hospitals, universities, or other organisations that are active in the area of medical scientific research		Biobank data may be linked to information from medical records,Biobank data may be linked to information from registries (like Statistics Netherlands),Biobank data may be linked to information from other sources (like information on my residential area, related to stores, nature, air pollution, etc.)		I would give consent to the storage of DNA	I would give consent to the storage of DNA			If I am kept informed of what my DNA is used for,If results (like those related to serious, hereditary disease) are communicated to me			A yearly newsletter with general research results (does not include individual results) ,An individual report with results pertaining to my health
2021-07-29 12:36:21	2021-07-29 12:54:38	IP Address	100	1096	True	2021-07-29 12:54:38	R_3lxAh0h6434S4Rl	anonymous	NL	I hereby consent to participating in this research on attitudes towards the storage of bodily material, conducted by the ‘Donor Studies’ research group at Sanquin. (1) I hereby confirm that I am 18 years of age or older. (2) I hereby confirm that I have read the information for test subjects and that I have had the opportunity to ask any additional questions. My questions have been answered to my…	Older than 65 years old	6	Female		Elementary school	1	North Holland		Yes	Unknown	Amsterdam Plesmanlaan	I have never heard of it	Definitely	I think it is wasteful if residual blood is simply disposed of,I think it is important to make a contribution to science,It is a small effort,Because I may be able to help others with this			Probably	I think it is important to make a contribution to science,It is a small effort,Because I may be able to help others with this			Bodily material and data may be stored for 30 years		My bodily material and data may be shared with others (both in and outside Europe) as long as my privacy is protected,My bodily material and data may be shared with others (in the Netherlands) as long as my privacy is protected,Other, namely	My bodily material and data may be shared with others (both in and outside Europe) as long as my privacy is protected			Researchers that work at the blood bank, hospitals, universities, or other organisations that are active in the area of medical scientific research		Biobank data may not be linked to other sources of information		I would only give consent to the storage of DNA if… (you can indicate your conditions in Question 11)	I would only give consent to the storage of DNA if… (you can indicate your conditions in Question 11)			If I am kept informed of what my DNA is used for,If results (like those related to serious, hereditary disease) are communicated to me			An individual report with results pertaining to my health
2021-07-29 12:43:07	2021-07-29 12:56:44	IP Address	100	817	True	2021-07-29 12:56:45	R_3lWaziX6lCTrFCy	anonymous	NL	I hereby consent to participating in this research on attitudes towards the storage of bodily material, conducted by the ‘Donor Studies’ research group at Sanquin. (1) I hereby confirm that I am 18 years of age or older. (2) I hereby confirm that I have read the information for test subjects and that I have had the opportunity to ask any additional questions. My questions have been answered to my…	56-65 years old	5	Male		Higher vocational education (HBO: for example: HTS, HAS, HEAO, PABO)	6	North Holland		Yes	≥100	Amsterdam Plesmanlaan	I have never heard of it	Definitely	I think it is wasteful if residual blood is simply disposed of,I think it is important to make a contribution to science,Because I may be able to help others with this			Definitely	I think it is important to make a contribution to science,Because I may be able to help others with this			Bodily material and data may be stored for 30 years		My bodily material and data may be shared with others (in the Netherlands) as long as my privacy is protected	My bodily material and data may be shared with others (in the Netherlands) as long as my privacy is protected			Researchers that work at the blood bank, hospitals, universities, or other organisations that are active in the area of medical scientific research		Biobank data may not be linked to other sources of information		I would give consent to the storage of DNA	I would give consent to the storage of DNA			Depending on the purpose for which the material is used	To conduct research on the genes involved in health and the emergence of disease (including rare diseases and anomalies)		A yearly newsletter with general research results (does not include individual results)
2021-07-29 12:47:47	2021-07-29 12:57:16	IP Address	100	568	True	2021-07-29 12:57:16	R_BMlGx0HrD0q5BcZ	anonymous	NL	I hereby consent to participating in this research on attitudes towards the storage of bodily material, conducted by the ‘Donor Studies’ research group at Sanquin. (1) I hereby confirm that I am 18 years of age or older. (2) I hereby confirm that I have read the information for test subjects and that I have had the opportunity to ask any additional questions. My questions have been answered to my…	56-65 years old	5	Male		University	7	North Holland		Yes	≥100	Amsterdam Plesmanlaan	I have never heard of it	Definitely	I think it is wasteful if residual blood is simply disposed of,It is a small effort,Because I may be able to help others with this			Definitely	I think it is important to make a contribution to science			Bodily material and data may be stored for 30 years		My bodily material and data may be shared with others (both in and outside Europe) as long as my privacy is protected	My bodily material and data may be shared with others (both in and outside Europe) as long as my privacy is protected			Researchers that work at the blood bank, hospitals, universities, or other organisations that are active in the area of medical scientific research,Non-commercial businesses		Biobank data may be linked to information from medical records		I would give consent to the storage of DNA	I would give consent to the storage of DNA			If results (like those related to serious, hereditary disease) are communicated to me			An individual report with results pertaining to my health
2021-07-29 12:46:37	2021-07-29 12:57:21	IP Address	100	644	True	2021-07-29 12:57:22	R_b3I1ooEx96fZpND	anonymous	NL	I hereby consent to participating in this research on attitudes towards the storage of bodily material, conducted by the ‘Donor Studies’ research group at Sanquin. (1) I hereby confirm that I am 18 years of age or older. (2) I hereby confirm that I have read the information for test subjects and that I have had the opportunity to ask any additional questions. My questions have been answered to my…	Older than 65 years old	6	Male		University	7	North Holland		Yes	≥100		I have never heard of it	Definitely	I think it is important to make a contribution to science,It is a small effort,Because I may be able to help others with this			Definitely	I think it is important to make a contribution to science,It is a small effort,Because I may be able to help others with this			Bodily material and data may be stored for 30 years		My bodily material and data may be shared with others (in the Netherlands) as long as my privacy is protected	My bodily material and data may be shared with others (in the Netherlands) as long as my privacy is protected			Researchers that work at the blood bank, hospitals, universities, or other organisations that are active in the area of medical scientific research,Non-commercial businesses		Biobank data may be linked to information from medical records		I would only give consent to the storage of DNA if… (you can indicate your conditions in Question 11)	I would only give consent to the storage of DNA if… (you can indicate your conditions in Question 11)			Depending on the purpose for which the material is used	To conduct research on the genes involved in health and the emergence of disease (including rare diseases and anomalies)		A yearly newsletter with general research results (does not include individual results)
2021-07-29 12:54:07	2021-07-29 13:00:24	IP Address	100	376	True	2021-07-29 13:00:24	R_TooYJMiU81AlgE9	anonymous	NL	I hereby consent to participating in this research on attitudes towards the storage of bodily material, conducted by the ‘Donor Studies’ research group at Sanquin. (1) I hereby confirm that I am 18 years of age or older. (2) I hereby confirm that I have read the information for test subjects and that I have had the opportunity to ask any additional questions. My questions have been answered to my…	46-55 years old	4	Female		Higher vocational education (HBO: for example: HTS, HAS, HEAO, PABO)	6	South Holland		Yes	Unknown	Spijkenisse	I have never heard of it	Definitely	I think it is wasteful if residual blood is simply disposed of,I think it is important to make a contribution to science,Because I may be able to help others with this			Definitely	I think it is important to make a contribution to science,Because I may be able to help others with this			Bodily material and data may be stored for 30 years		My bodily material and data may be shared with others (both in and outside Europe) as long as my privacy is protected	My bodily material and data may be shared with others (both in and outside Europe) as long as my privacy is protected			Researchers that work at the blood bank, hospitals, universities, or other organisations that are active in the area of medical scientific research,Non-commercial businesses		Biobank data may be linked to information from other sources (like information on my residential area, related to stores, nature, air pollution, etc.)		I would give consent to the storage of DNA	I would give consent to the storage of DNA			If I am kept informed of what my DNA is used for,Depending on the purpose for which the material is used	To conduct research on the genes involved in health and the emergence of disease (including rare diseases and anomalies),To determine whether or not a hereditary disease is present (in case of concerning findings you will be informed)		A yearly newsletter with general research results (does not include individual results) ,An individual report with results pertaining to my health
2021-07-29 12:52:46	2021-07-29 13:00:28	IP Address	100	462	True	2021-07-29 13:00:28	R_UWPY3FA7Fzcyo01	anonymous	NL	I hereby consent to participating in this research on attitudes towards the storage of bodily material, conducted by the ‘Donor Studies’ research group at Sanquin. (1) I hereby confirm that I am 18 years of age or older. (2) I hereby confirm that I have read the information for test subjects and that I have had the opportunity to ask any additional questions. My questions have been answered to my…	46-55 years old	4	Female		Higher vocational education (HBO: for example: HTS, HAS, HEAO, PABO)	6	North Holland		Yes	<100	Haarlem	I have never heard of it	Probably	I think it is important to make a contribution to science,It is a small effort,Because I may be able to help others with this			Probably	I think it is important to make a contribution to science,It is a small effort,Because I may be able to help others with this			Bodily material and data may be stored for 30 years		My bodily material and data may be shared with others (both in and outside Europe) as long as my privacy is protected,Other, namely	My bodily material and data may be shared with others (both in and outside Europe) as long as my privacy is protected			Researchers that work at the blood bank, hospitals, universities, or other organisations that are active in the area of medical scientific research,Non-commercial businesses		Biobank data may be linked to information from medical records,Biobank data may be linked to information from registries (like Statistics Netherlands),Biobank data may be linked to information from other sources (like information on my residential area, related to stores, nature, air pollution, etc.)		I would only give consent to the storage of DNA if… (you can indicate your conditions in Question 11)	I would only give consent to the storage of DNA if… (you can indicate your conditions in Question 11)			If results (like those related to serious, hereditary disease) are communicated to me,Depending on the purpose for which the material is used	To conduct research on the genes involved in health and the emergence of disease (including rare diseases and anomalies),To determine whether or not a hereditary disease is present (in case of concerning findings you will be informed)		A yearly newsletter with general research results (does not include individual results) ,An individual report with results pertaining to my health
2021-07-29 12:49:08	2021-07-29 13:00:31	IP Address	100	682	True	2021-07-29 13:00:31	R_r2cMHB2DK2YOQ6Z	anonymous	NL	I hereby consent to participating in this research on attitudes towards the storage of bodily material, conducted by the ‘Donor Studies’ research group at Sanquin. (1) I hereby confirm that I am 18 years of age or older. (2) I hereby confirm that I have read the information for test subjects and that I have had the opportunity to ask any additional questions. My questions have been answered to my…	46-55 years old	4	Female		University	7	North Holland		Yes	<100	Amsterdam Valkenburg	I have never heard of it	Definitely	I think it is wasteful if residual blood is simply disposed of,I think it is important to make a contribution to science,It is a small effort,Because I may be able to help others with this			Definitely	I think it is important to make a contribution to science,It is a small effort,Because I may be able to help others with this			Bodily material and data may be stored for 30 years		My bodily material and data may be shared with others (both in and outside Europe) as long as my privacy is protected	My bodily material and data may be shared with others (both in and outside Europe) as long as my privacy is protected			Researchers that work at the blood bank, hospitals, universities, or other organisations that are active in the area of medical scientific research,Non-commercial businesses		Biobank data may be linked to information from medical records,Biobank data may be linked to information from registries (like Statistics Netherlands),Biobank data may be linked to information from other sources (like information on my residential area, related to stores, nature, air pollution, etc.)		I would only give consent to the storage of DNA if… (you can indicate your conditions in Question 11)	I would only give consent to the storage of DNA if… (you can indicate your conditions in Question 11)			If I am kept informed of what my DNA is used for,If results (like those related to serious, hereditary disease) are communicated to me,Depending on the purpose for which the material is used	To conduct research on the genes involved in health and the emergence of disease (including rare diseases and anomalies),To determine whether or not a hereditary disease is present (in case of concerning findings you will be informed),In support of investigation by police/justice, only if the identity of the suspect is known and the suspect is missing, fugitive or deceased		A yearly newsletter with general research results (does not include individual results) ,An individual report with results pertaining to my health
2021-07-29 12:19:09	2021-07-29 13:01:31	IP Address	100	2542	True	2021-07-29 13:01:31	R_3Jsf8Mjn0NS9qdc	anonymous	NL	I hereby consent to participating in this research on attitudes towards the storage of bodily material, conducted by the ‘Donor Studies’ research group at Sanquin. (1) I hereby confirm that I am 18 years of age or older. (2) I hereby confirm that I have read the information for test subjects and that I have had the opportunity to ask any additional questions. My questions have been answered to my…	36-45 years old	3	Male		Higher vocational education (HBO: for example: HTS, HAS, HEAO, PABO)	6	Drenthe		Yes	<100	Groningen	I have never heard of it	Definitely	I think it is wasteful if residual blood is simply disposed of,I think it is important to make a contribution to science,It is a small effort			Definitely	I think it is important to make a contribution to science,It is a small effort			Bodily material and data may be stored for 30 years		My bodily material and data may be shared with others (both in and outside Europe) as long as my privacy is protected	My bodily material and data may be shared with others (both in and outside Europe) as long as my privacy is protected			Researchers that work at the blood bank, hospitals, universities, or other organisations that are active in the area of medical scientific research,Non-commercial businesses		Biobank data may be linked to information from registries (like Statistics Netherlands),Biobank data may be linked to information from other sources (like information on my residential area, related to stores, nature, air pollution, etc.)		I would give consent to the storage of DNA	I would give consent to the storage of DNA			If results (like those related to serious, hereditary disease) are communicated to me			An individual report with results pertaining to my health
2021-07-29 12:46:47	2021-07-29 13:01:49	IP Address	100	901	True	2021-07-29 13:01:49	R_2QYV6LVVz88vBeV	anonymous	NL	I hereby consent to participating in this research on attitudes towards the storage of bodily material, conducted by the ‘Donor Studies’ research group at Sanquin. (1) I hereby confirm that I am 18 years of age or older. (2) I hereby confirm that I have read the information for test subjects and that I have had the opportunity to ask any additional questions. My questions have been answered to my…	56-65 years old	5	Female		Secondary education (for example: ULO, MULO, MAVO, LAVO, VGLO)	3	North Holland		Yes	<100	Amsterdam Plesmanlaan	I am not sure	Definitely	I think it is wasteful if residual blood is simply disposed of,I think it is important to make a contribution to science,It is a small effort,Because I may be able to help others with this,I have doubts about whether or not my personal data will be kept private			Probably	Because I am unsure what the questionnaires entail,I don’t like to share personal information with others			Bodily material and data may be stored for 30 years		My bodily material and data may be shared with others (in the Netherlands) as long as my privacy is protected	My bodily material and data may be shared with others (in the Netherlands) as long as my privacy is protected			Researchers that work at the blood bank, hospitals, universities, or other organisations that are active in the area of medical scientific research		Biobank data may be linked to information from medical records		I would not give consent to the storage of DNA	I would not give consent to the storage of DNA						A yearly newsletter with general research results (does not include individual results) ,An individual report with results pertaining to my health
2021-07-29 12:55:53	2021-07-29 13:04:31	IP Address	100	518	True	2021-07-29 13:04:32	R_r7uZo60exVCCfN7	anonymous	NL	I hereby consent to participating in this research on attitudes towards the storage of bodily material, conducted by the ‘Donor Studies’ research group at Sanquin. (1) I hereby confirm that I am 18 years of age or older. (2) I hereby confirm that I have read the information for test subjects and that I have had the opportunity to ask any additional questions. My questions have been answered to my…	56-65 years old	5	Female		Higher vocational education (HBO: for example: HTS, HAS, HEAO, PABO)	6	Zeeland		Yes	Unknown	Goes	I have never heard of it	Probably	I think it is important to make a contribution to science,It is a small effort,Because I may be able to help others with this,I am not sure what will be done with my blood,I have doubts about whether or not my personal data will be kept private			Probably	I think it is important to make a contribution to science,It is a small effort,Because I may be able to help others with this,I am not sure what will be done with my data,I have doubts about whether or not my personal data will be kept private			Bodily material and data may be stored for 30 years		My bodily material and data may be shared with others (in the Netherlands) as long as my privacy is protected	My bodily material and data may be shared with others (in the Netherlands) as long as my privacy is protected			Researchers that work at the blood bank, hospitals, universities, or other organisations that are active in the area of medical scientific research		Biobank data may be linked to information from registries (like Statistics Netherlands),Biobank data may be linked to information from other sources (like information on my residential area, related to stores, nature, air pollution, etc.)		I would not give consent to the storage of DNA	I would not give consent to the storage of DNA						An individual report with results pertaining to my health
2021-07-29 12:54:45	2021-07-29 13:06:20	IP Address	100	694	True	2021-07-29 13:06:20	R_32Q23LjlSOP077a	anonymous	NL	I hereby consent to participating in this research on attitudes towards the storage of bodily material, conducted by the ‘Donor Studies’ research group at Sanquin. (1) I hereby confirm that I am 18 years of age or older. (2) I hereby confirm that I have read the information for test subjects and that I have had the opportunity to ask any additional questions. My questions have been answered to my…	46-55 years old	4	Male		Secondary vocational education (MBO: for example: MDGO, MAS, MTS, MEAO)	4	North Holland		Yes	<100	Schagen	I am not sure	Definitely	I think it is wasteful if residual blood is simply disposed of,I think it is important to make a contribution to science,It is a small effort,Because I may be able to help others with this			Definitely	I think it is important to make a contribution to science,It is a small effort,Because I may be able to help others with this			Bodily material and data may be stored for 30 years		My bodily material and data may be shared with others (both in and outside Europe) as long as my privacy is protected,My bodily material and data may be shared with others (in the Netherlands) as long as my privacy is protected	My bodily material and data may be shared with others (both in and outside Europe) as long as my privacy is protected			Researchers that work at the blood bank, hospitals, universities, or other organisations that are active in the area of medical scientific research		Biobank data may be linked to information from medical records,Biobank data may be linked to information from registries (like Statistics Netherlands)		I would give consent to the storage of DNA	I would give consent to the storage of DNA			If I am kept informed of what my DNA is used for,If results (like those related to serious, hereditary disease) are communicated to me			A yearly newsletter with general research results (does not include individual results) ,An individual report with results pertaining to my health
2021-07-29 12:54:37	2021-07-29 13:13:27	IP Address	100	1129	True	2021-07-29 13:13:27	R_1kNqGGE7A3g2XQa	anonymous	NL	I hereby consent to participating in this research on attitudes towards the storage of bodily material, conducted by the ‘Donor Studies’ research group at Sanquin. (1) I hereby confirm that I am 18 years of age or older. (2) I hereby confirm that I have read the information for test subjects and that I have had the opportunity to ask any additional questions. My questions have been answered to my…	Older than 65 years old	6	Female		Secondary education (for example: ULO, MULO, MAVO, LAVO, VGLO)	3	North Holland		Yes	<100	Haarlem	I am familiar with it	Definitely not	I have doubts about whether or not my personal data will be kept private			Probably not	I have doubts about whether or not my personal data will be kept private,I don’t like to share personal information with others			I would not consent at all		My bodily material and data may not be shared with others (outside of Sanquin)	My bodily material and data may not be shared with others (outside of Sanquin)			I would not give my consent at all		Biobank data may not be linked to other sources of information		I would not give consent to the storage of DNA	I would not give consent to the storage of DNA						An individual report with results pertaining to my health
2021-07-29 13:13:23	2021-07-29 13:21:31	IP Address	100	488	True	2021-07-29 13:21:32	R_1IRw00jQaXakpvZ	anonymous	NL	I hereby consent to participating in this research on attitudes towards the storage of bodily material, conducted by the ‘Donor Studies’ research group at Sanquin. (1) I hereby confirm that I am 18 years of age or older. (2) I hereby confirm that I have read the information for test subjects and that I have had the opportunity to ask any additional questions. My questions have been answered to my…	Older than 65 years old	6	Female		Higher vocational education (HBO: for example: HTS, HAS, HEAO, PABO)	6	North Holland		Yes	≥100	Haarlem	I am not sure	Definitely	I think it is wasteful if residual blood is simply disposed of,I think it is important to make a contribution to science,It is a small effort,Because I may be able to help others with this			Probably	I think it is important to make a contribution to science,Because I may be able to help others with this			Bodily material and data may be stored for 30 years		My bodily material and data may be shared with others (both in and outside Europe) as long as my privacy is protected	My bodily material and data may be shared with others (both in and outside Europe) as long as my privacy is protected			Researchers that work at the blood bank, hospitals, universities, or other organisations that are active in the area of medical scientific research		Biobank data may be linked to information from medical records		I would give consent to the storage of DNA	I would give consent to the storage of DNA			If I am kept informed of what my DNA is used for,If results (like those related to serious, hereditary disease) are communicated to me			An individual report with results pertaining to my health
2021-07-29 12:59:51	2021-07-29 13:22:30	IP Address	100	1359	True	2021-07-29 13:22:31	R_erKRUjjirEgjYXf	anonymous	NL	I hereby consent to participating in this research on attitudes towards the storage of bodily material, conducted by the ‘Donor Studies’ research group at Sanquin. (1) I hereby confirm that I am 18 years of age or older. (2) I hereby confirm that I have read the information for test subjects and that I have had the opportunity to ask any additional questions. My questions have been answered to my…	56-65 years old	5	Female		Secondary vocational education (MBO: for example: MDGO, MAS, MTS, MEAO)	4	North Holland		Yes	≥100	Alkmaar	I have heard of it	Definitely	I think it is important to make a contribution to science,Because I may be able to help others with this,I have doubts about whether or not my personal data will be kept private			Definitely	I think it is important to make a contribution to science,It is a small effort,Because I may be able to help others with this,Because I am unsure what the questionnaires entail,I have doubts about whether or not my personal data will be kept private			Bodily material and data may be stored for 30 years		My bodily material and data may be shared with others (both in and outside Europe) as long as my privacy is protected	My bodily material and data may be shared with others (both in and outside Europe) as long as my privacy is protected			Researchers that work at the blood bank, hospitals, universities, or other organisations that are active in the area of medical scientific research,Non-commercial businesses		Biobank data may be linked to information from medical records,Biobank data may be linked to information from registries (like Statistics Netherlands),Biobank data may be linked to information from other sources (like information on my residential area, related to stores, nature, air pollution, etc.)		I would only give consent to the storage of DNA if… (you can indicate your conditions in Question 11)	I would only give consent to the storage of DNA if… (you can indicate your conditions in Question 11)			If I am kept informed of what my DNA is used for,Depending on the purpose for which the material is used	To determine whether or not a hereditary disease is present (in case of concerning findings you will be informed),In support of investigation by police/justice, only if the identity of the suspect is known and the suspect is missing, fugitive or deceased		A yearly newsletter with general research results (does not include individual results) ,An individual report with results pertaining to my health
2021-07-29 13:13:29	2021-07-29 13:25:53	IP Address	100	743	True	2021-07-29 13:25:53	R_3CN4w4VM06b1hda	anonymous	NL	I hereby consent to participating in this research on attitudes towards the storage of bodily material, conducted by the ‘Donor Studies’ research group at Sanquin. (1) I hereby confirm that I am 18 years of age or older. (2) I hereby confirm that I have read the information for test subjects and that I have had the opportunity to ask any additional questions. My questions have been answered to my…	56-65 years old	5	Female		University	7	North Holland		Yes	<100	Amsterdam Plesmanlaan	I am familiar with it	Definitely	I think it is wasteful if residual blood is simply disposed of,I think it is important to make a contribution to science,Because I may be able to help others with this			Definitely	It is a small effort,Because I may be able to help others with this			Bodily material and data may be stored for 30 years		My bodily material and data may be shared with others (both in and outside Europe) as long as my privacy is protected	My bodily material and data may be shared with others (both in and outside Europe) as long as my privacy is protected			Researchers that work at the blood bank, hospitals, universities, or other organisations that are active in the area of medical scientific research,Non-commercial businesses		Biobank data may be linked to information from registries (like Statistics Netherlands),Biobank data may be linked to information from other sources (like information on my residential area, related to stores, nature, air pollution, etc.)		I would only give consent to the storage of DNA if… (you can indicate your conditions in Question 11)	I would only give consent to the storage of DNA if… (you can indicate your conditions in Question 11)			Depending on the purpose for which the material is used	To conduct research on the genes involved in health and the emergence of disease (including rare diseases and anomalies)		A yearly newsletter with general research results (does not include individual results)
2021-07-29 13:16:13	2021-07-29 13:25:57	IP Address	100	583	True	2021-07-29 13:25:57	R_1gnN8mjoaKz7jIQ	anonymous	NL	I hereby consent to participating in this research on attitudes towards the storage of bodily material, conducted by the ‘Donor Studies’ research group at Sanquin. (1) I hereby confirm that I am 18 years of age or older. (2) I hereby confirm that I have read the information for test subjects and that I have had the opportunity to ask any additional questions. My questions have been answered to my…	46-55 years old	4	Male		University	7	North Holland		Yes	≥100	Zaanstad	I have heard of it	Definitely	I think it is wasteful if residual blood is simply disposed of,I think it is important to make a contribution to science			Definitely	I think it is important to make a contribution to science,It is a small effort			Bodily material and data may be stored for 30 years		My bodily material and data may be shared with others (in the Netherlands) as long as my privacy is protected	My bodily material and data may be shared with others (in the Netherlands) as long as my privacy is protected			Researchers that work at the blood bank, hospitals, universities, or other organisations that are active in the area of medical scientific research,Non-commercial businesses		Biobank data may be linked to information from registries (like Statistics Netherlands),Biobank data may be linked to information from other sources (like information on my residential area, related to stores, nature, air pollution, etc.)		I would give consent to the storage of DNA	I would give consent to the storage of DNA			If I am kept informed of what my DNA is used for,Depending on the purpose for which the material is used	To conduct research on the genes involved in health and the emergence of disease (including rare diseases and anomalies),To determine whether or not a hereditary disease is present (in case of concerning findings you will be informed)		A yearly newsletter with general research results (does not include individual results) ,An individual report with results pertaining to my health
2021-07-29 13:19:13	2021-07-29 13:26:41	IP Address	100	447	True	2021-07-29 13:26:41	R_2AQpvpAGVTzNhY4	anonymous	NL	I hereby consent to participating in this research on attitudes towards the storage of bodily material, conducted by the ‘Donor Studies’ research group at Sanquin. (1) I hereby confirm that I am 18 years of age or older. (2) I hereby confirm that I have read the information for test subjects and that I have had the opportunity to ask any additional questions. My questions have been answered to my…	Older than 65 years old	6	Female		Higher vocational education (HBO: for example: HTS, HAS, HEAO, PABO)	6	North Holland		Yes	≥100	Alkmaar	I have never heard of it	Definitely	I think it is wasteful if residual blood is simply disposed of,I think it is important to make a contribution to science,It is a small effort,Because I may be able to help others with this			Definitely	I think it is important to make a contribution to science,It is a small effort,Because I may be able to help others with this			Bodily material and data may be stored for 30 years		My bodily material and data may be shared with others (both in and outside Europe) as long as my privacy is protected	My bodily material and data may be shared with others (both in and outside Europe) as long as my privacy is protected			Researchers that work at the blood bank, hospitals, universities, or other organisations that are active in the area of medical scientific research,Non-commercial businesses		Biobank data may be linked to information from medical records,Biobank data may be linked to information from registries (like Statistics Netherlands),Biobank data may be linked to information from other sources (like information on my residential area, related to stores, nature, air pollution, etc.),Biobank data may be linked to information from apps or other online registries (like activity tra…		I would give consent to the storage of DNA	I would give consent to the storage of DNA			If I am kept informed of what my DNA is used for,If results (like those related to serious, hereditary disease) are communicated to me			A yearly newsletter with general research results (does not include individual results) ,An individual report with results pertaining to my health
2021-07-29 13:27:08	2021-07-29 13:30:46	IP Address	100	218	True	2021-07-29 13:30:47	R_3L51NlVCEjEgWRn	anonymous	NL	I hereby consent to participating in this research on attitudes towards the storage of bodily material, conducted by the ‘Donor Studies’ research group at Sanquin. (1) I hereby confirm that I am 18 years of age or older. (2) I hereby confirm that I have read the information for test subjects and that I have had the opportunity to ask any additional questions. My questions have been answered to my…	36-45 years old	3	Female		Higher vocational education (HBO: for example: HTS, HAS, HEAO, PABO)	6	Limburg		Yes	Unknown	Weert	I have never heard of it	Definitely	I think it is important to make a contribution to science,It is a small effort,Because I may be able to help others with this			Probably	I think it is important to make a contribution to science,It is a small effort,Because I may be able to help others with this			Bodily material and data may be stored for 30 years		My bodily material and data may be shared with others (both in and outside Europe) as long as my privacy is protected,My bodily material and data may be shared with others (in the Netherlands) as long as my privacy is protected	My bodily material and data may be shared with others (both in and outside Europe) as long as my privacy is protected			Researchers that work at the blood bank, hospitals, universities, or other organisations that are active in the area of medical scientific research		Biobank data may not be linked to other sources of information		I would give consent to the storage of DNA	I would give consent to the storage of DNA			Depending on the purpose for which the material is used	To conduct research on the genes involved in health and the emergence of disease (including rare diseases and anomalies),To determine whether or not a hereditary disease is present (in case of concerning findings you will be informed),In support of investigation by police/justice, only if the identity of the suspect is known and the suspect is missing, fugitive or deceased		A yearly newsletter with general research results (does not include individual results)
2021-07-29 13:18:24	2021-07-29 13:32:12	IP Address	100	828	True	2021-07-29 13:32:13	R_3M6iQxkgLpbjXk1	anonymous	NL	I hereby consent to participating in this research on attitudes towards the storage of bodily material, conducted by the ‘Donor Studies’ research group at Sanquin. (1) I hereby confirm that I am 18 years of age or older. (2) I hereby confirm that I have read the information for test subjects and that I have had the opportunity to ask any additional questions. My questions have been answered to my…	Older than 65 years old	6	Male		Higher vocational education (HBO: for example: HTS, HAS, HEAO, PABO)	6	Groningen		Yes	<100	Groningen	I am familiar with it	Definitely	I think it is wasteful if residual blood is simply disposed of,I think it is important to make a contribution to science,It is a small effort,Because I may be able to help others with this			Definitely	I think it is important to make a contribution to science,It is a small effort,Because I may be able to help others with this			Bodily material and data may be stored for 15 years		My bodily material and data may be shared with others (in the Netherlands) as long as my privacy is protected	My bodily material and data may be shared with others (in the Netherlands) as long as my privacy is protected			Researchers that work at the blood bank, hospitals, universities, or other organisations that are active in the area of medical scientific research,Non-commercial businesses		Biobank data may not be linked to other sources of information		I would only give consent to the storage of DNA if… (you can indicate your conditions in Question 11)	I would only give consent to the storage of DNA if… (you can indicate your conditions in Question 11)			If I am kept informed of what my DNA is used for,If results (like those related to serious, hereditary disease) are communicated to me,Depending on the purpose for which the material is used	To conduct research on the genes involved in health and the emergence of disease (including rare diseases and anomalies),To determine whether or not a hereditary disease is present (in case of concerning findings you will be informed)		A yearly newsletter with general research results (does not include individual results) ,An individual report with results pertaining to my health
2021-07-29 13:22:54	2021-07-29 13:33:13	IP Address	100	619	True	2021-07-29 13:33:14	R_2f6tJbeiBX3ndq8	anonymous	NL	I hereby consent to participating in this research on attitudes towards the storage of bodily material, conducted by the ‘Donor Studies’ research group at Sanquin. (1) I hereby confirm that I am 18 years of age or older. (2) I hereby confirm that I have read the information for test subjects and that I have had the opportunity to ask any additional questions. My questions have been answered to my…	Older than 65 years old	6	Female		Secondary vocational education (MBO: for example: MDGO, MAS, MTS, MEAO)	4	North Holland		Yes	<100	Uithoorn	I have never heard of it	Definitely	I think it is important to make a contribution to science,It is a small effort,Because I may be able to help others with this			Definitely	I think it is important to make a contribution to science,It is a small effort,Because I may be able to help others with this			Bodily material and data may be stored for 30 years		My bodily material and data may be shared with others (both in and outside Europe) as long as my privacy is protected	My bodily material and data may be shared with others (both in and outside Europe) as long as my privacy is protected			Researchers that work at the blood bank, hospitals, universities, or other organisations that are active in the area of medical scientific research,Non-commercial businesses		Biobank data may be linked to information from medical records,Biobank data may be linked to information from registries (like Statistics Netherlands),Biobank data may be linked to information from other sources (like information on my residential area, related to stores, nature, air pollution, etc.)		I would give consent to the storage of DNA	I would give consent to the storage of DNA			If I am kept informed of what my DNA is used for,If results (like those related to serious, hereditary disease) are communicated to me			A yearly newsletter with general research results (does not include individual results) ,An individual report with results pertaining to my health
2021-07-29 13:30:03	2021-07-29 13:35:49	IP Address	100	346	True	2021-07-29 13:35:50	R_2PuHkUCuZtmhYbF	anonymous	NL	I hereby consent to participating in this research on attitudes towards the storage of bodily material, conducted by the ‘Donor Studies’ research group at Sanquin. (1) I hereby confirm that I am 18 years of age or older. (2) I hereby confirm that I have read the information for test subjects and that I have had the opportunity to ask any additional questions. My questions have been answered to my…	56-65 years old	5	Female		University	7	North Holland		Yes	<100	Haarlem	I have never heard of it	Definitely	I think it is wasteful if residual blood is simply disposed of,I think it is important to make a contribution to science,It is a small effort,Because I may be able to help others with this			Definitely	I think it is important to make a contribution to science,It is a small effort,Because I may be able to help others with this			Bodily material and data may be stored for 30 years		My bodily material and data may be shared with others (both in and outside Europe) as long as my privacy is protected,My bodily material and data may be shared with others (in the Netherlands) as long as my privacy is protected	My bodily material and data may be shared with others (both in and outside Europe) as long as my privacy is protected			Researchers that work at the blood bank, hospitals, universities, or other organisations that are active in the area of medical scientific research,Non-commercial businesses		Biobank data may be linked to information from medical records,Biobank data may be linked to information from registries (like Statistics Netherlands),Biobank data may be linked to information from other sources (like information on my residential area, related to stores, nature, air pollution, etc.)		I would give consent to the storage of DNA	I would give consent to the storage of DNA			If I am kept informed of what my DNA is used for,If results (like those related to serious, hereditary disease) are communicated to me			A yearly newsletter with general research results (does not include individual results) ,An individual report with results pertaining to my health
2021-07-29 13:28:19	2021-07-29 13:38:04	IP Address	100	584	True	2021-07-29 13:38:04	R_NX9Db2f49al0Vdn	anonymous	NL	I hereby consent to participating in this research on attitudes towards the storage of bodily material, conducted by the ‘Donor Studies’ research group at Sanquin. (1) I hereby confirm that I am 18 years of age or older. (2) I hereby confirm that I have read the information for test subjects and that I have had the opportunity to ask any additional questions. My questions have been answered to my…	25-35 years old	2	Female		Higher vocational education (HBO: for example: HTS, HAS, HEAO, PABO)	6	South Holland		Yes	Unknown	Goes	I have never heard of it	Definitely	I think it is wasteful if residual blood is simply disposed of,I think it is important to make a contribution to science,It is a small effort,Because I may be able to help others with this			Probably	I think it is important to make a contribution to science,Because I may be able to help others with this,Because I am unsure what the questionnaires entail,Because it takes extra time			Bodily material and data may be stored for 30 years		My bodily material and data may be shared with others (both in and outside Europe) as long as my privacy is protected,My bodily material and data may be shared with others (in the Netherlands) as long as my privacy is protected	My bodily material and data may be shared with others (both in and outside Europe) as long as my privacy is protected			Researchers that work at the blood bank, hospitals, universities, or other organisations that are active in the area of medical scientific research,Non-commercial businesses		Biobank data may not be linked to other sources of information		I would give consent to the storage of DNA	I would give consent to the storage of DNA			If I am kept informed of what my DNA is used for,If results (like those related to serious, hereditary disease) are communicated to me			A yearly newsletter with general research results (does not include individual results) ,An individual report with results pertaining to my health
2021-07-29 11:33:47	2021-07-29 13:39:53	IP Address	100	7565	True	2021-07-29 13:39:53	R_1mKnqG22s3rDdbb	anonymous	NL	I hereby consent to participating in this research on attitudes towards the storage of bodily material, conducted by the ‘Donor Studies’ research group at Sanquin. (1) I hereby confirm that I am 18 years of age or older. (2) I hereby confirm that I have read the information for test subjects and that I have had the opportunity to ask any additional questions. My questions have been answered to my…	Older than 65 years old	6	Male		University	7	Utrecht		Yes	≥100	Hilversum	I have heard of it	Definitely	I think it is wasteful if residual blood is simply disposed of,I think it is important to make a contribution to science,Because I may be able to help others with this			Definitely	I think it is important to make a contribution to science,It is a small effort,Because I may be able to help others with this			Bodily material and data may be stored for 30 years		My bodily material and data may be shared with others (both in and outside Europe) as long as my privacy is protected	My bodily material and data may be shared with others (both in and outside Europe) as long as my privacy is protected			Researchers that work at the blood bank, hospitals, universities, or other organisations that are active in the area of medical scientific research,Non-commercial businesses		Biobank data may be linked to information from registries (like Statistics Netherlands),Biobank data may be linked to information from other sources (like information on my residential area, related to stores, nature, air pollution, etc.)		I would only give consent to the storage of DNA if… (you can indicate your conditions in Question 11)	I would only give consent to the storage of DNA if… (you can indicate your conditions in Question 11)			If I am kept informed of what my DNA is used for,Depending on the purpose for which the material is used	To conduct research on the genes involved in health and the emergence of disease (including rare diseases and anomalies)		A yearly newsletter with general research results (does not include individual results)
2021-07-29 13:36:12	2021-07-29 13:44:47	IP Address	100	514	True	2021-07-29 13:44:47	R_cusdOenKGgcJ6TL	anonymous	NL	I hereby consent to participating in this research on attitudes towards the storage of bodily material, conducted by the ‘Donor Studies’ research group at Sanquin. (1) I hereby confirm that I am 18 years of age or older. (2) I hereby confirm that I have read the information for test subjects and that I have had the opportunity to ask any additional questions. My questions have been answered to my…	36-45 years old	3	Female		University	7	Gelderland		Yes	<100	Nijmegen	I have heard of it	Definitely	I think it is wasteful if residual blood is simply disposed of,I think it is important to make a contribution to science,It is a small effort,Because I may be able to help others with this			Probably	I think it is important to make a contribution to science,It is a small effort,Because I may be able to help others with this,Because I am unsure what the questionnaires entail			Bodily material and data may be stored for 15 years		My bodily material and data may be shared with others (both in and outside Europe) as long as my privacy is protected,My bodily material and data may be shared with others (in the Netherlands) as long as my privacy is protected	My bodily material and data may be shared with others (both in and outside Europe) as long as my privacy is protected			Researchers that work at the blood bank, hospitals, universities, or other organisations that are active in the area of medical scientific research,Non-commercial businesses		Biobank data may be linked to information from other sources (like information on my residential area, related to stores, nature, air pollution, etc.)		Other, namely	Other, namely		Weet niet	Depending on the purpose for which the material is used	To conduct research on the genes involved in health and the emergence of disease (including rare diseases and anomalies),To determine whether or not a hereditary disease is present (in case of concerning findings you will be informed)		A yearly newsletter with general research results (does not include individual results)
2021-07-29 12:50:50	2021-07-29 13:45:43	IP Address	100	3292	True	2021-07-29 13:45:43	R_1eQLnRdu3lfN0aK	anonymous	NL	I hereby consent to participating in this research on attitudes towards the storage of bodily material, conducted by the ‘Donor Studies’ research group at Sanquin. (1) I hereby confirm that I am 18 years of age or older. (2) I hereby confirm that I have read the information for test subjects and that I have had the opportunity to ask any additional questions. My questions have been answered to my…	Older than 65 years old	6	Male		Secondary vocational education (MBO: for example: MDGO, MAS, MTS, MEAO)	4	North Holland		Yes	≥100	Zaanstad	I have never heard of it	Definitely	I think it is important to make a contribution to science,Because I may be able to help others with this			Probably	I think it is important to make a contribution to science,Because I may be able to help others with this,Other, namely		Bijdrage aan oplossen van medische vraagstukken en vinden van geneesmiddelen	Bodily material and data may be stored for 15 years		My bodily material and data may be shared with others (both in and outside Europe) as long as my privacy is protected	My bodily material and data may be shared with others (both in and outside Europe) as long as my privacy is protected			Researchers that work at the blood bank, hospitals, universities, or other organisations that are active in the area of medical scientific research,Non-commercial businesses,Other, namely	Commerciële bedrijven onder voorwaarden: resultaten moeten voor iedereen beschikbaar zijn	Biobank data may not be linked to other sources of information		I would only give consent to the storage of DNA if… (you can indicate your conditions in Question 11)	I would only give consent to the storage of DNA if… (you can indicate your conditions in Question 11)			Depending on the purpose for which the material is used	Other, namely	Als het kan bijdragen aan ontwikkeling producten/inzichten voor overwinnen van ziekten	A yearly newsletter with general research results (does not include individual results) ,An individual report with results pertaining to my health
2021-07-29 13:50:33	2021-07-29 13:55:25	IP Address	100	291	True	2021-07-29 13:55:26	R_3EEASx9NueRWLUT	anonymous	NL	I hereby consent to participating in this research on attitudes towards the storage of bodily material, conducted by the ‘Donor Studies’ research group at Sanquin. (1) I hereby confirm that I am 18 years of age or older. (2) I hereby confirm that I have read the information for test subjects and that I have had the opportunity to ask any additional questions. My questions have been answered to my…	36-45 years old	3	Male		Higher vocational education (HBO: for example: HTS, HAS, HEAO, PABO)	6	South Holland		Yes	<100	Dordrecht	I have never heard of it	Definitely	I think it is wasteful if residual blood is simply disposed of,I think it is important to make a contribution to science,It is a small effort,Because I may be able to help others with this			Definitely	I think it is important to make a contribution to science,It is a small effort,Because I may be able to help others with this			Bodily material and data may be stored for 30 years		My bodily material and data may be shared with others (both in and outside Europe) as long as my privacy is protected	My bodily material and data may be shared with others (both in and outside Europe) as long as my privacy is protected			Researchers that work at the blood bank, hospitals, universities, or other organisations that are active in the area of medical scientific research,Non-commercial businesses		Biobank data may be linked to information from medical records,Biobank data may be linked to information from registries (like Statistics Netherlands),Biobank data may be linked to information from other sources (like information on my residential area, related to stores, nature, air pollution, etc.),Biobank data may be linked to information from apps or other online registries (like activity tra…		I would give consent to the storage of DNA	I would give consent to the storage of DNA			If I am kept informed of what my DNA is used for,If results (like those related to serious, hereditary disease) are communicated to me			A yearly newsletter with general research results (does not include individual results) ,An individual report with results pertaining to my health
2021-07-29 13:43:32	2021-07-29 14:00:01	IP Address	100	988	True	2021-07-29 14:00:01	R_2XoFFnWH2u7jeKy	anonymous	NL	I hereby consent to participating in this research on attitudes towards the storage of bodily material, conducted by the ‘Donor Studies’ research group at Sanquin. (1) I hereby confirm that I am 18 years of age or older. (2) I hereby confirm that I have read the information for test subjects and that I have had the opportunity to ask any additional questions. My questions have been answered to my…	Older than 65 years old	6	Female		Higher vocational education (HBO: for example: HTS, HAS, HEAO, PABO)	6	Utrecht		Yes	<100	Amersfoort	I have heard of it	Definitely	I think it is wasteful if residual blood is simply disposed of,I think it is important to make a contribution to science,It is a small effort,Because I may be able to help others with this			Definitely	I think it is important to make a contribution to science,It is a small effort,Because I may be able to help others with this			Bodily material and data may be stored for 30 years		My bodily material and data may be shared with others (both in and outside Europe) as long as my privacy is protected	My bodily material and data may be shared with others (both in and outside Europe) as long as my privacy is protected			Researchers that work at the blood bank, hospitals, universities, or other organisations that are active in the area of medical scientific research,Non-commercial businesses		Biobank data may be linked to information from medical records		I would give consent to the storage of DNA	I would give consent to the storage of DNA			If results (like those related to serious, hereditary disease) are communicated to me			An individual report with results pertaining to my health
2021-07-29 13:50:32	2021-07-29 14:01:27	IP Address	100	654	True	2021-07-29 14:01:27	R_ymRfJC7GylVjhKN	anonymous	NL	I hereby consent to participating in this research on attitudes towards the storage of bodily material, conducted by the ‘Donor Studies’ research group at Sanquin. (1) I hereby confirm that I am 18 years of age or older. (2) I hereby confirm that I have read the information for test subjects and that I have had the opportunity to ask any additional questions. My questions have been answered to my…	Older than 65 years old	6	Male		Secondary vocational education (MBO: for example: MDGO, MAS, MTS, MEAO)	4	South Holland		Yes	<100	Leiden	I have never heard of it	Definitely	I think it is wasteful if residual blood is simply disposed of,I think it is important to make a contribution to science,It is a small effort,Because I may be able to help others with this			Probably	I think it is important to make a contribution to science,It is a small effort,Because I may be able to help others with this			Bodily material and data may be stored for 30 years		My bodily material and data may be shared with others (both in and outside Europe) as long as my privacy is protected	My bodily material and data may be shared with others (both in and outside Europe) as long as my privacy is protected			Researchers that work at the blood bank, hospitals, universities, or other organisations that are active in the area of medical scientific research		Biobank data may be linked to information from medical records,Biobank data may be linked to information from other sources (like information on my residential area, related to stores, nature, air pollution, etc.)		I would give consent to the storage of DNA	I would give consent to the storage of DNA			If I am kept informed of what my DNA is used for			A yearly newsletter with general research results (does not include individual results)
2021-07-29 13:50:44	2021-07-29 14:05:08	IP Address	100	864	True	2021-07-29 14:05:10	R_26eGulCzOHathwF	anonymous	NL	I hereby consent to participating in this research on attitudes towards the storage of bodily material, conducted by the ‘Donor Studies’ research group at Sanquin. (1) I hereby confirm that I am 18 years of age or older. (2) I hereby confirm that I have read the information for test subjects and that I have had the opportunity to ask any additional questions. My questions have been answered to my…	56-65 years old	5	Male		University	7	North Holland		Yes	≥100	Amsterdam Valkenburg	I have heard of it	Definitely	I think it is wasteful if residual blood is simply disposed of,I think it is important to make a contribution to science,It is a small effort,Because I may be able to help others with this			Definitely	I think it is important to make a contribution to science,It is a small effort,Because I may be able to help others with this			Bodily material and data may be stored for 30 years		My bodily material and data may be shared with others (both in and outside Europe) as long as my privacy is protected,My bodily material and data may be shared with others (in the Netherlands) as long as my privacy is protected	My bodily material and data may be shared with others (both in and outside Europe) as long as my privacy is protected			Researchers that work at the blood bank, hospitals, universities, or other organisations that are active in the area of medical scientific research		Biobank data may not be linked to other sources of information		I would not give consent to the storage of DNA	I would not give consent to the storage of DNA						A yearly newsletter with general research results (does not include individual results) ,An individual report with results pertaining to my health
2021-07-29 14:03:05	2021-07-29 14:08:06	IP Address	100	300	True	2021-07-29 14:08:06	R_2afdUR2fC1wHaHh	anonymous	NL	I hereby consent to participating in this research on attitudes towards the storage of bodily material, conducted by the ‘Donor Studies’ research group at Sanquin. (1) I hereby confirm that I am 18 years of age or older. (2) I hereby confirm that I have read the information for test subjects and that I have had the opportunity to ask any additional questions. My questions have been answered to my…	56-65 years old	5	Male		Higher vocational education (HBO: for example: HTS, HAS, HEAO, PABO)	6	North Holland		Yes	≥100	Purmerend	I have never heard of it	Definitely	I think it is wasteful if residual blood is simply disposed of,I think it is important to make a contribution to science,It is a small effort,Because I may be able to help others with this			Definitely	I think it is important to make a contribution to science,It is a small effort,Because I may be able to help others with this			Bodily material and data may be stored for 30 years		My bodily material and data may be shared with others (both in and outside Europe) as long as my privacy is protected,My bodily material and data may be shared with others (in the Netherlands) as long as my privacy is protected	My bodily material and data may be shared with others (both in and outside Europe) as long as my privacy is protected			Researchers that work at the blood bank, hospitals, universities, or other organisations that are active in the area of medical scientific research,Non-commercial businesses		Biobank data may be linked to information from medical records,Biobank data may be linked to information from registries (like Statistics Netherlands),Biobank data may be linked to information from other sources (like information on my residential area, related to stores, nature, air pollution, etc.),Biobank data may be linked to information from apps or other online registries (like activity tra…		I would give consent to the storage of DNA	I would give consent to the storage of DNA			If I am kept informed of what my DNA is used for,If results (like those related to serious, hereditary disease) are communicated to me			A yearly newsletter with general research results (does not include individual results)
2021-07-29 14:00:50	2021-07-29 14:10:13	IP Address	100	563	True	2021-07-29 14:10:14	R_2QYzMRtpAYCnV5D	anonymous	NL	I hereby consent to participating in this research on attitudes towards the storage of bodily material, conducted by the ‘Donor Studies’ research group at Sanquin. (1) I hereby confirm that I am 18 years of age or older. (2) I hereby confirm that I have read the information for test subjects and that I have had the opportunity to ask any additional questions. My questions have been answered to my…	36-45 years old	3	Female		University	7	South Holland		Yes	<100	Leiden	I am familiar with it	Definitely	I think it is wasteful if residual blood is simply disposed of,I think it is important to make a contribution to science,It is a small effort,Because I may be able to help others with this			Definitely	I think it is important to make a contribution to science,It is a small effort,Because I may be able to help others with this			Bodily material and data may be stored for 15 years		Other, namely	Other, namely		Alleen binnen de EU	Researchers that work at the blood bank, hospitals, universities, or other organisations that are active in the area of medical scientific research,Non-commercial businesses		Biobank data may be linked to information from registries (like Statistics Netherlands),Biobank data may be linked to information from other sources (like information on my residential area, related to stores, nature, air pollution, etc.),Other, namely	Per onderzoek toestemming vragen voor medisch dossier koppeling	I would only give consent to the storage of DNA if… (you can indicate your conditions in Question 11)	I would only give consent to the storage of DNA if… (you can indicate your conditions in Question 11)			If I am kept informed of what my DNA is used for,If results (like those related to serious, hereditary disease) are communicated to me,Depending on the purpose for which the material is used	To conduct research on the genes involved in health and the emergence of disease (including rare diseases and anomalies),To determine whether or not a hereditary disease is present (in case of concerning findings you will be informed),In support of investigation by police/justice, only if the identity of the suspect is known and the suspect is missing, fugitive or deceased		A yearly newsletter with general research results (does not include individual results) ,An individual report with results pertaining to my health
2021-07-29 14:06:13	2021-07-29 14:14:50	IP Address	100	516	True	2021-07-29 14:14:50	R_3PieadhTOJphxYX	anonymous	NL	I hereby consent to participating in this research on attitudes towards the storage of bodily material, conducted by the ‘Donor Studies’ research group at Sanquin. (1) I hereby confirm that I am 18 years of age or older. (2) I hereby confirm that I have read the information for test subjects and that I have had the opportunity to ask any additional questions. My questions have been answered to my…	56-65 years old	5	Male		Secondary education (for example: ULO, MULO, MAVO, LAVO, VGLO)	3	North Holland		Yes	≥100	Alkmaar	I have heard of it	Definitely	I think it is important to make a contribution to science,It is a small effort,Because I may be able to help others with this			Probably	I think it is important to make a contribution to science,It is a small effort,Because I may be able to help others with this			Bodily material and data may be stored for 30 years		My bodily material and data may be shared with others (both in and outside Europe) as long as my privacy is protected	My bodily material and data may be shared with others (both in and outside Europe) as long as my privacy is protected			Researchers that work at the blood bank, hospitals, universities, or other organisations that are active in the area of medical scientific research,Non-commercial businesses		Biobank data may be linked to information from medical records		I would give consent to the storage of DNA	I would give consent to the storage of DNA			If I am kept informed of what my DNA is used for,If results (like those related to serious, hereditary disease) are communicated to me			A yearly newsletter with general research results (does not include individual results) ,An individual report with results pertaining to my health
2021-07-29 14:10:26	2021-07-29 14:16:59	IP Address	100	393	True	2021-07-29 14:16:59	R_SCMFVfwImMcigPD	anonymous	NL	I hereby consent to participating in this research on attitudes towards the storage of bodily material, conducted by the ‘Donor Studies’ research group at Sanquin. (1) I hereby confirm that I am 18 years of age or older. (2) I hereby confirm that I have read the information for test subjects and that I have had the opportunity to ask any additional questions. My questions have been answered to my…	46-55 years old	4	Male		Secondary vocational education (MBO: for example: MDGO, MAS, MTS, MEAO)	4	Limburg		Yes	<100	Roermond	I have never heard of it	Definitely	I think it is wasteful if residual blood is simply disposed of,I think it is important to make a contribution to science,It is a small effort,Because I may be able to help others with this			Definitely	I think it is important to make a contribution to science,It is a small effort,Because I may be able to help others with this			Bodily material and data may be stored for 30 years		My bodily material and data may be shared with others (both in and outside Europe) as long as my privacy is protected	My bodily material and data may be shared with others (both in and outside Europe) as long as my privacy is protected			Researchers that work at the blood bank, hospitals, universities, or other organisations that are active in the area of medical scientific research,Non-commercial businesses		Biobank data may be linked to information from medical records,Biobank data may be linked to information from registries (like Statistics Netherlands),Biobank data may be linked to information from other sources (like information on my residential area, related to stores, nature, air pollution, etc.)		I would not give consent to the storage of DNA	I would not give consent to the storage of DNA						A yearly newsletter with general research results (does not include individual results) ,An individual report with results pertaining to my health
2021-07-29 14:08:20	2021-07-29 14:19:38	IP Address	100	677	True	2021-07-29 14:19:39	R_WvbQXRIEUTWZzt7	anonymous	NL	I hereby consent to participating in this research on attitudes towards the storage of bodily material, conducted by the ‘Donor Studies’ research group at Sanquin. (1) I hereby confirm that I am 18 years of age or older. (2) I hereby confirm that I have read the information for test subjects and that I have had the opportunity to ask any additional questions. My questions have been answered to my…	Older than 65 years old	6	Female		Secondary vocational education (MBO: for example: MDGO, MAS, MTS, MEAO)	4	North Holland		Yes	≥100	Amsterdam Plesmanlaan	I have heard of it	Definitely	I think it is wasteful if residual blood is simply disposed of,I think it is important to make a contribution to science,It is a small effort,Because I may be able to help others with this			Definitely	I think it is important to make a contribution to science,It is a small effort,Because I may be able to help others with this			Bodily material and data may be stored for 30 years		My bodily material and data may be shared with others (in the Netherlands) as long as my privacy is protected	My bodily material and data may be shared with others (in the Netherlands) as long as my privacy is protected			Researchers that work at the blood bank, hospitals, universities, or other organisations that are active in the area of medical scientific research,Non-commercial businesses		Biobank data may be linked to information from medical records		I would only give consent to the storage of DNA if… (you can indicate your conditions in Question 11)	I would only give consent to the storage of DNA if… (you can indicate your conditions in Question 11)			If I am kept informed of what my DNA is used for,If results (like those related to serious, hereditary disease) are communicated to me			An individual report with results pertaining to my health
2021-07-29 14:12:22	2021-07-29 14:19:56	IP Address	100	453	True	2021-07-29 14:19:56	R_8GpZJE7Lz1iU0Jb	anonymous	NL	I hereby consent to participating in this research on attitudes towards the storage of bodily material, conducted by the ‘Donor Studies’ research group at Sanquin. (1) I hereby confirm that I am 18 years of age or older. (2) I hereby confirm that I have read the information for test subjects and that I have had the opportunity to ask any additional questions. My questions have been answered to my…	Older than 65 years old	6	Male		Higher secondary education (for example: HAVO, VWO, MMS, HBS, atheneum, gymnasium)	5	South Holland		Yes	≥100	Vlaardingen	I have never heard of it	Definitely	I think it is important to make a contribution to science,It is a small effort,Because I may be able to help others with this			Definitely	I think it is important to make a contribution to science,It is a small effort,Because I may be able to help others with this			Bodily material and data may be stored for 30 years		My bodily material and data may be shared with others (in the Netherlands) as long as my privacy is protected	My bodily material and data may be shared with others (in the Netherlands) as long as my privacy is protected			Researchers that work at the blood bank, hospitals, universities, or other organisations that are active in the area of medical scientific research,Non-commercial businesses		Biobank data may be linked to information from medical records		I would give consent to the storage of DNA	I would give consent to the storage of DNA			If results (like those related to serious, hereditary disease) are communicated to me			An individual report with results pertaining to my health
2021-07-29 14:21:59	2021-07-29 14:28:08	IP Address	100	369	True	2021-07-29 14:28:09	R_1dh3UpmgHr8uRyi	anonymous	NL	I hereby consent to participating in this research on attitudes towards the storage of bodily material, conducted by the ‘Donor Studies’ research group at Sanquin. (1) I hereby confirm that I am 18 years of age or older. (2) I hereby confirm that I have read the information for test subjects and that I have had the opportunity to ask any additional questions. My questions have been answered to my…	56-65 years old	5	Female		University	7	Utrecht		Yes	Unknown	Utrecht Leidsche Rijn	I am familiar with it	Definitely	I think it is important to make a contribution to science,Because I may be able to help others with this			Definitely	I think it is important to make a contribution to science,Because I may be able to help others with this			Bodily material and data may be stored for 30 years		My bodily material and data may be shared with others (both in and outside Europe) as long as my privacy is protected	My bodily material and data may be shared with others (both in and outside Europe) as long as my privacy is protected			Researchers that work at the blood bank, hospitals, universities, or other organisations that are active in the area of medical scientific research,Non-commercial businesses		Biobank data may be linked to information from medical records,Biobank data may be linked to information from registries (like Statistics Netherlands),Biobank data may be linked to information from other sources (like information on my residential area, related to stores, nature, air pollution, etc.)		I would only give consent to the storage of DNA if… (you can indicate your conditions in Question 11)	I would only give consent to the storage of DNA if… (you can indicate your conditions in Question 11)			If I am kept informed of what my DNA is used for,If results (like those related to serious, hereditary disease) are communicated to me			A yearly newsletter with general research results (does not include individual results) ,An individual report with results pertaining to my health
2021-07-29 14:21:59	2021-07-29 14:33:13	IP Address	100	674	True	2021-07-29 14:33:13	R_3O2htg6wsGQGy8A	anonymous	NL	I hereby consent to participating in this research on attitudes towards the storage of bodily material, conducted by the ‘Donor Studies’ research group at Sanquin. (1) I hereby confirm that I am 18 years of age or older. (2) I hereby confirm that I have read the information for test subjects and that I have had the opportunity to ask any additional questions. My questions have been answered to my…	56-65 years old	5	Male		Secondary vocational education (MBO: for example: MDGO, MAS, MTS, MEAO)	4	North Brabant		Yes	≥100	Den Bosch	I am familiar with it	Definitely	I think it is important to make a contribution to science,Because I may be able to help others with this			Definitely	I think it is important to make a contribution to science			Bodily material and data may be stored for 30 years		My bodily material and data may be shared with others (both in and outside Europe) as long as my privacy is protected	My bodily material and data may be shared with others (both in and outside Europe) as long as my privacy is protected			Researchers that work at the blood bank, hospitals, universities, or other organisations that are active in the area of medical scientific research,Non-commercial businesses		Biobank data may be linked to information from medical records,Biobank data may be linked to information from registries (like Statistics Netherlands)		I would give consent to the storage of DNA	I would give consent to the storage of DNA			If I am kept informed of what my DNA is used for,If results (like those related to serious, hereditary disease) are communicated to me			An individual report with results pertaining to my health
2021-07-29 14:27:42	2021-07-29 14:34:52	IP Address	100	429	True	2021-07-29 14:34:52	R_sjLHTXoeYdbExJT	anonymous	NL	I hereby consent to participating in this research on attitudes towards the storage of bodily material, conducted by the ‘Donor Studies’ research group at Sanquin. (1) I hereby confirm that I am 18 years of age or older. (2) I hereby confirm that I have read the information for test subjects and that I have had the opportunity to ask any additional questions. My questions have been answered to my…	Older than 65 years old	6	Male		Higher vocational education (HBO: for example: HTS, HAS, HEAO, PABO)	6	North Holland		Yes	≥100	Leiden	I have never heard of it	Definitely	I think it is important to make a contribution to science,It is a small effort,Because I may be able to help others with this			Definitely	I think it is important to make a contribution to science,Because I may be able to help others with this			Bodily material and data may be stored for 30 years		Other, namely	Other, namely		Alleen sommige landen	Researchers that work at the blood bank, hospitals, universities, or other organisations that are active in the area of medical scientific research,Non-commercial businesses,Businesses, even if they are commercial enterprises		Biobank data may be linked to information from medical records,Biobank data may be linked to information from registries (like Statistics Netherlands)		I would give consent to the storage of DNA	I would give consent to the storage of DNA			If results (like those related to serious, hereditary disease) are communicated to me			An individual report with results pertaining to my health
2021-07-29 14:22:59	2021-07-29 14:35:09	IP Address	100	730	True	2021-07-29 14:35:10	R_277CJraQwl6GOii	anonymous	NL	I hereby consent to participating in this research on attitudes towards the storage of bodily material, conducted by the ‘Donor Studies’ research group at Sanquin. (1) I hereby confirm that I am 18 years of age or older. (2) I hereby confirm that I have read the information for test subjects and that I have had the opportunity to ask any additional questions. My questions have been answered to my…	Older than 65 years old	6	Female		University	7	North Holland		Yes	≥100	Amsterdam Valkenburg	I have heard of it	Definitely	I think it is important to make a contribution to science			I don’t know	I think it is important to make a contribution to science,Because it takes extra time,Other, namely		Lengte van vragenlijsten	Bodily material and data may be stored for 15 years		My bodily material and data may be shared with others (in the Netherlands) as long as my privacy is protected	My bodily material and data may be shared with others (in the Netherlands) as long as my privacy is protected			Researchers that work at the blood bank, hospitals, universities, or other organisations that are active in the area of medical scientific research,Non-commercial businesses		Other, namely	Weet niet	I would give consent to the storage of DNA	I would give consent to the storage of DNA			Depending on the purpose for which the material is used	To conduct research on the genes involved in health and the emergence of disease (including rare diseases and anomalies),To determine whether or not a hereditary disease is present (in case of concerning findings you will be informed),In support of investigation by police/justice, only if the identity of the suspect is known and the suspect is missing, fugitive or deceased,Other, namely	Per onderzoek toestemming vragen	A yearly newsletter with general research results (does not include individual results) ,Other, namely	Alleen relevante bevindingen
2021-07-29 14:23:04	2021-07-29 14:35:28	IP Address	100	743	True	2021-07-29 14:35:29	R_3O8NyftII1Ih1ql	anonymous	NL	I hereby consent to participating in this research on attitudes towards the storage of bodily material, conducted by the ‘Donor Studies’ research group at Sanquin. (1) I hereby confirm that I am 18 years of age or older. (2) I hereby confirm that I have read the information for test subjects and that I have had the opportunity to ask any additional questions. My questions have been answered to my…	Older than 65 years old	6	Male		Lower vocational education (VMBO, LBO: for example: LTS, LAS, LHNO, VBO, LEAO)	2	Limburg		Yes	<100	Venray	I have never heard of it	Definitely	I think it is important to make a contribution to science			Probably	I think it is important to make a contribution to science,Because I may be able to help others with this			Bodily material and data may be stored for 15 years		My bodily material and data may be shared with others (in the Netherlands) as long as my privacy is protected	My bodily material and data may be shared with others (in the Netherlands) as long as my privacy is protected			Researchers that work at the blood bank, hospitals, universities, or other organisations that are active in the area of medical scientific research		Biobank data may not be linked to other sources of information		I would give consent to the storage of DNA	I would give consent to the storage of DNA			If I am kept informed of what my DNA is used for,If results (like those related to serious, hereditary disease) are communicated to me,If results (like those related to serious, hereditary disease) are not communicated to me			An individual report with results pertaining to my health
2021-07-29 14:28:24	2021-07-29 14:38:16	IP Address	100	591	True	2021-07-29 14:38:16	R_2R1EzYZbitSXdj9	anonymous	NL	I hereby consent to participating in this research on attitudes towards the storage of bodily material, conducted by the ‘Donor Studies’ research group at Sanquin. (1) I hereby confirm that I am 18 years of age or older. (2) I hereby confirm that I have read the information for test subjects and that I have had the opportunity to ask any additional questions. My questions have been answered to my…	Older than 65 years old	6	Female		Higher vocational education (HBO: for example: HTS, HAS, HEAO, PABO)	6	North Holland		Yes	≥100	Amsterdam Valkenburg	I have never heard of it	Definitely	I think it is wasteful if residual blood is simply disposed of,I think it is important to make a contribution to science,Because I may be able to help others with this			Definitely	I think it is important to make a contribution to science			Bodily material and data may be stored for 30 years		My bodily material and data may be shared with others (in the Netherlands) as long as my privacy is protected	My bodily material and data may be shared with others (in the Netherlands) as long as my privacy is protected			Researchers that work at the blood bank, hospitals, universities, or other organisations that are active in the area of medical scientific research,Non-commercial businesses		Biobank data may be linked to information from medical records,Biobank data may be linked to information from registries (like Statistics Netherlands),Biobank data may be linked to information from other sources (like information on my residential area, related to stores, nature, air pollution, etc.)		I would give consent to the storage of DNA,I would only give consent to the storage of DNA if… (you can indicate your conditions in Question 11)	I would only give consent to the storage of DNA if… (you can indicate your conditions in Question 11)			If I am kept informed of what my DNA is used for			A yearly newsletter with general research results (does not include individual results)
2021-07-29 14:13:19	2021-07-29 14:40:36	IP Address	100	1637	True	2021-07-29 14:40:36	R_1jMLRb04ZZKPstU	anonymous	NL	I hereby consent to participating in this research on attitudes towards the storage of bodily material, conducted by the ‘Donor Studies’ research group at Sanquin. (1) I hereby confirm that I am 18 years of age or older. (2) I hereby confirm that I have read the information for test subjects and that I have had the opportunity to ask any additional questions. My questions have been answered to my…	Older than 65 years old	6	Female		Secondary vocational education (MBO: for example: MDGO, MAS, MTS, MEAO)	4	Limburg		Yes	Unknown	Roermond	I have never heard of it	Definitely	Because I may be able to help others with this			I don’t know	Because it takes extra time			Bodily material and data may be stored for 30 years		My bodily material and data may be shared with others (both in and outside Europe) as long as my privacy is protected	My bodily material and data may be shared with others (both in and outside Europe) as long as my privacy is protected			Researchers that work at the blood bank, hospitals, universities, or other organisations that are active in the area of medical scientific research		Biobank data may not be linked to other sources of information		I would only give consent to the storage of DNA if… (you can indicate your conditions in Question 11)	I would only give consent to the storage of DNA if… (you can indicate your conditions in Question 11)			If I am kept informed of what my DNA is used for			An individual report with results pertaining to my health
2021-07-29 13:31:59	2021-07-29 14:42:57	IP Address	100	4258	True	2021-07-29 14:42:58	R_0fHuA4xJn3xKAut	anonymous	NL	I hereby consent to participating in this research on attitudes towards the storage of bodily material, conducted by the ‘Donor Studies’ research group at Sanquin. (1) I hereby confirm that I am 18 years of age or older. (2) I hereby confirm that I have read the information for test subjects and that I have had the opportunity to ask any additional questions. My questions have been answered to my…	Older than 65 years old	6	Male		Secondary vocational education (MBO: for example: MDGO, MAS, MTS, MEAO)	4	North Holland		Yes	≥100	Hoorn	I have never heard of it	Definitely	I think it is important to make a contribution to science,Because I may be able to help others with this			Probably	Because I am unsure what the questionnaires entail			Bodily material and data may be stored for 30 years		My bodily material and data may be shared with others (in the Netherlands) as long as my privacy is protected	My bodily material and data may be shared with others (in the Netherlands) as long as my privacy is protected			Researchers that work at the blood bank, hospitals, universities, or other organisations that are active in the area of medical scientific research,Non-commercial businesses		Biobank data may be linked to information from medical records,Biobank data may be linked to information from other sources (like information on my residential area, related to stores, nature, air pollution, etc.)		I would give consent to the storage of DNA	I would give consent to the storage of DNA			Depending on the purpose for which the material is used	To determine whether or not a hereditary disease is present (in case of concerning findings you will be informed)		An individual report with results pertaining to my health
2021-07-29 14:32:43	2021-07-29 14:43:34	IP Address	100	651	True	2021-07-29 14:43:35	R_2Siy704CQ6f2hlk	anonymous	NL	I hereby consent to participating in this research on attitudes towards the storage of bodily material, conducted by the ‘Donor Studies’ research group at Sanquin. (1) I hereby confirm that I am 18 years of age or older. (2) I hereby confirm that I have read the information for test subjects and that I have had the opportunity to ask any additional questions. My questions have been answered to my…	46-55 years old	4	Male		Secondary vocational education (MBO: for example: MDGO, MAS, MTS, MEAO)	4	North Holland		Yes	≥100	Haarlem	I am not sure	Definitely	I think it is wasteful if residual blood is simply disposed of,I think it is important to make a contribution to science,Because I may be able to help others with this			Definitely	I think it is important to make a contribution to science,It is a small effort,Because I may be able to help others with this			Other, namely	Zo lang als noodzakelijk	My bodily material and data may be shared with others (both in and outside Europe) as long as my privacy is protected	My bodily material and data may be shared with others (both in and outside Europe) as long as my privacy is protected			Researchers that work at the blood bank, hospitals, universities, or other organisations that are active in the area of medical scientific research,Non-commercial businesses,Businesses, even if they are commercial enterprises		Biobank data may be linked to information from medical records,Biobank data may be linked to information from registries (like Statistics Netherlands),Biobank data may be linked to information from other sources (like information on my residential area, related to stores, nature, air pollution, etc.),Biobank data may be linked to information from apps or other online registries (like activity tra…		I would give consent to the storage of DNA	I would give consent to the storage of DNA			If I am kept informed of what my DNA is used for			A yearly newsletter with general research results (does not include individual results) ,An individual report with results pertaining to my health
2021-07-29 14:34:36	2021-07-29 14:43:47	IP Address	100	551	True	2021-07-29 14:43:48	R_2frCg3MFLdfzKOV	anonymous	NL	I hereby consent to participating in this research on attitudes towards the storage of bodily material, conducted by the ‘Donor Studies’ research group at Sanquin. (1) I hereby confirm that I am 18 years of age or older. (2) I hereby confirm that I have read the information for test subjects and that I have had the opportunity to ask any additional questions. My questions have been answered to my…	56-65 years old	5	Female		Higher secondary education (for example: HAVO, VWO, MMS, HBS, atheneum, gymnasium)	5	North Holland		Yes	<100	Uithoorn	I have never heard of it	Definitely	I think it is important to make a contribution to science			Definitely	I think it is important to make a contribution to science			Bodily material and data may be stored for 15 years		My bodily material and data may be shared with others (in the Netherlands) as long as my privacy is protected	My bodily material and data may be shared with others (in the Netherlands) as long as my privacy is protected			Researchers that work at the blood bank, hospitals, universities, or other organisations that are active in the area of medical scientific research		Biobank data may not be linked to other sources of information		I would not give consent to the storage of DNA	I would not give consent to the storage of DNA						An individual report with results pertaining to my health
2021-07-29 14:40:06	2021-07-29 14:45:59	IP Address	100	353	True	2021-07-29 14:45:59	R_3G1vYyU3DpKqfDb	anonymous	NL	I hereby consent to participating in this research on attitudes towards the storage of bodily material, conducted by the ‘Donor Studies’ research group at Sanquin. (1) I hereby confirm that I am 18 years of age or older. (2) I hereby confirm that I have read the information for test subjects and that I have had the opportunity to ask any additional questions. My questions have been answered to my…	46-55 years old	4	Female		Higher vocational education (HBO: for example: HTS, HAS, HEAO, PABO)	6	North Holland		Yes	<100	Amsterdam Plesmanlaan	I have heard of it	Definitely	I think it is wasteful if residual blood is simply disposed of,I think it is important to make a contribution to science,It is a small effort,Because I may be able to help others with this			Definitely	I think it is important to make a contribution to science,It is a small effort,Because I may be able to help others with this			Bodily material and data may be stored for 15 years		My bodily material and data may be shared with others (both in and outside Europe) as long as my privacy is protected	My bodily material and data may be shared with others (both in and outside Europe) as long as my privacy is protected			Researchers that work at the blood bank, hospitals, universities, or other organisations that are active in the area of medical scientific research		Biobank data may be linked to information from medical records,Biobank data may be linked to information from registries (like Statistics Netherlands),Biobank data may be linked to information from other sources (like information on my residential area, related to stores, nature, air pollution, etc.)		I would give consent to the storage of DNA	I would give consent to the storage of DNA			If I am kept informed of what my DNA is used for,If results (like those related to serious, hereditary disease) are communicated to me			A yearly newsletter with general research results (does not include individual results) ,An individual report with results pertaining to my health
2021-07-29 14:32:24	2021-07-29 14:46:41	IP Address	100	856	True	2021-07-29 14:46:41	R_1eEKqOFAyC7P92A	anonymous	NL	I hereby consent to participating in this research on attitudes towards the storage of bodily material, conducted by the ‘Donor Studies’ research group at Sanquin. (1) I hereby confirm that I am 18 years of age or older. (2) I hereby confirm that I have read the information for test subjects and that I have had the opportunity to ask any additional questions. My questions have been answered to my…	Older than 65 years old	6	Male		Lower vocational education (VMBO, LBO: for example: LTS, LAS, LHNO, VBO, LEAO)	2	Limburg		Yes	≥100	Sittard	I have never heard of it	Definitely	Because I may be able to help others with this			Probably	Because I may be able to help others with this			Bodily material and data may be stored for 30 years		My bodily material and data may be shared with others (both in and outside Europe) as long as my privacy is protected	My bodily material and data may be shared with others (both in and outside Europe) as long as my privacy is protected			Researchers that work at the blood bank, hospitals, universities, or other organisations that are active in the area of medical scientific research,Non-commercial businesses		Biobank data may be linked to information from registries (like Statistics Netherlands)		I would give consent to the storage of DNA	I would give consent to the storage of DNA			If I am kept informed of what my DNA is used for,If results (like those related to serious, hereditary disease) are not communicated to me			I do not want to receive any information
2021-07-29 14:36:35	2021-07-29 14:47:30	IP Address	100	654	True	2021-07-29 14:47:31	R_V2oi8kMVlrIzgpr	anonymous	NL	I hereby consent to participating in this research on attitudes towards the storage of bodily material, conducted by the ‘Donor Studies’ research group at Sanquin. (1) I hereby confirm that I am 18 years of age or older. (2) I hereby confirm that I have read the information for test subjects and that I have had the opportunity to ask any additional questions. My questions have been answered to my…	46-55 years old	4	Female		University	7	North Holland		Yes	<100	Hoorn	I am not sure	Definitely	I think it is wasteful if residual blood is simply disposed of,I think it is important to make a contribution to science,Because I may be able to help others with this			Definitely	I think it is important to make a contribution to science,It is a small effort,Because I may be able to help others with this			Bodily material and data may be stored for 30 years		Other, namely	Other, namely		Binnen en buiten Europa als onder Europese privacy regels	Non-commercial businesses		Biobank data may not be linked to other sources of information		I would give consent to the storage of DNA	I would give consent to the storage of DNA			If I am kept informed of what my DNA is used for			A yearly newsletter with general research results (does not include individual results) ,An individual report with results pertaining to my health
2021-07-29 14:44:25	2021-07-29 14:51:58	IP Address	100	452	True	2021-07-29 14:51:58	R_555cbjO0GVUKUpj	anonymous	NL	I hereby consent to participating in this research on attitudes towards the storage of bodily material, conducted by the ‘Donor Studies’ research group at Sanquin. (1) I hereby confirm that I am 18 years of age or older. (2) I hereby confirm that I have read the information for test subjects and that I have had the opportunity to ask any additional questions. My questions have been answered to my…	56-65 years old	5	Female		Higher vocational education (HBO: for example: HTS, HAS, HEAO, PABO)	6	North Holland		Yes	≥100	Amsterdam Plesmanlaan	I am familiar with it	Definitely	I think it is wasteful if residual blood is simply disposed of,I think it is important to make a contribution to science,It is a small effort,Because I may be able to help others with this			Definitely	I think it is important to make a contribution to science,It is a small effort,Because I may be able to help others with this			Bodily material and data may be stored for 30 years		My bodily material and data may be shared with others (both in and outside Europe) as long as my privacy is protected	My bodily material and data may be shared with others (both in and outside Europe) as long as my privacy is protected			Researchers that work at the blood bank, hospitals, universities, or other organisations that are active in the area of medical scientific research		Biobank data may be linked to information from medical records,Biobank data may be linked to information from other sources (like information on my residential area, related to stores, nature, air pollution, etc.),Biobank data may be linked to information from apps or other online registries (like activity trackers, supermarket purchases, etc.)		I would give consent to the storage of DNA	I would give consent to the storage of DNA			If I am kept informed of what my DNA is used for,If results (like those related to serious, hereditary disease) are communicated to me			A yearly newsletter with general research results (does not include individual results) ,An individual report with results pertaining to my health
2021-07-29 14:52:35	2021-07-29 14:59:51	IP Address	100	436	True	2021-07-29 14:59:52	R_3NCDGQ5kzrO8NKj	anonymous	NL	I hereby consent to participating in this research on attitudes towards the storage of bodily material, conducted by the ‘Donor Studies’ research group at Sanquin. (1) I hereby confirm that I am 18 years of age or older. (2) I hereby confirm that I have read the information for test subjects and that I have had the opportunity to ask any additional questions. My questions have been answered to my…	56-65 years old	5	Female		Higher secondary education (for example: HAVO, VWO, MMS, HBS, atheneum, gymnasium)	5	Gelderland		Yes	Unknown	Apeldoorn	I have never heard of it	Definitely	I think it is important to make a contribution to science,Because I may be able to help others with this			Definitely	It is a small effort,Because I may be able to help others with this			Bodily material and data may be stored for 15 years		My bodily material and data may be shared with others (in the Netherlands) as long as my privacy is protected	My bodily material and data may be shared with others (in the Netherlands) as long as my privacy is protected			Researchers that work at the blood bank, hospitals, universities, or other organisations that are active in the area of medical scientific research,Non-commercial businesses		Biobank data may be linked to information from registries (like Statistics Netherlands)		I would only give consent to the storage of DNA if… (you can indicate your conditions in Question 11)	I would only give consent to the storage of DNA if… (you can indicate your conditions in Question 11)			If I am kept informed of what my DNA is used for,If results (like those related to serious, hereditary disease) are communicated to me			A yearly newsletter with general research results (does not include individual results) ,An individual report with results pertaining to my health
2021-07-29 14:50:56	2021-07-29 15:00:36	IP Address	100	579	True	2021-07-29 15:00:36	R_Yc6yl1qBVwlsexb	anonymous	NL	I hereby consent to participating in this research on attitudes towards the storage of bodily material, conducted by the ‘Donor Studies’ research group at Sanquin. (1) I hereby confirm that I am 18 years of age or older. (2) I hereby confirm that I have read the information for test subjects and that I have had the opportunity to ask any additional questions. My questions have been answered to my…	Older than 65 years old	6	Male		Secondary education (for example: ULO, MULO, MAVO, LAVO, VGLO)	3	North Holland		Yes	≥100	Purmerend	I have heard of it	Definitely	I think it is important to make a contribution to science,It is a small effort,Because I may be able to help others with this			Definitely	I think it is important to make a contribution to science,It is a small effort,Because I may be able to help others with this			Bodily material and data may be stored for 30 years		My bodily material and data may be shared with others (in the Netherlands) as long as my privacy is protected	My bodily material and data may be shared with others (in the Netherlands) as long as my privacy is protected			Researchers that work at the blood bank, hospitals, universities, or other organisations that are active in the area of medical scientific research		Biobank data may be linked to information from medical records,Biobank data may be linked to information from registries (like Statistics Netherlands)		I would only give consent to the storage of DNA if… (you can indicate your conditions in Question 11)	I would only give consent to the storage of DNA if… (you can indicate your conditions in Question 11)			If I am kept informed of what my DNA is used for,If results (like those related to serious, hereditary disease) are communicated to me			A yearly newsletter with general research results (does not include individual results) ,An individual report with results pertaining to my health
2021-07-29 14:51:22	2021-07-29 15:02:15	IP Address	100	653	True	2021-07-29 15:02:15	R_1rNS5oeHsLzRCpH	anonymous	NL	I hereby consent to participating in this research on attitudes towards the storage of bodily material, conducted by the ‘Donor Studies’ research group at Sanquin. (1) I hereby confirm that I am 18 years of age or older. (2) I hereby confirm that I have read the information for test subjects and that I have had the opportunity to ask any additional questions. My questions have been answered to my…	Older than 65 years old	6	Female		Secondary vocational education (MBO: for example: MDGO, MAS, MTS, MEAO)	4	North Brabant		Yes	Unknown	Bergen op Zoom	I have never heard of it	Definitely	I think it is wasteful if residual blood is simply disposed of,I think it is important to make a contribution to science,Because I may be able to help others with this			Probably	Because I may be able to help others with this,Because I am unsure what the questionnaires entail			Bodily material and data may be stored for 15 years		My bodily material and data may be shared with others (in the Netherlands) as long as my privacy is protected	My bodily material and data may be shared with others (in the Netherlands) as long as my privacy is protected			Researchers that work at the blood bank, hospitals, universities, or other organisations that are active in the area of medical scientific research,Non-commercial businesses		Biobank data may be linked to information from medical records		I would give consent to the storage of DNA	I would give consent to the storage of DNA			If I am kept informed of what my DNA is used for,If results (like those related to serious, hereditary disease) are communicated to me			An individual report with results pertaining to my health
2021-07-29 15:01:39	2021-07-29 15:07:28	IP Address	100	348	True	2021-07-29 15:07:28	R_2zNhsgMsIr5qY4H	anonymous	NL	I hereby consent to participating in this research on attitudes towards the storage of bodily material, conducted by the ‘Donor Studies’ research group at Sanquin. (1) I hereby confirm that I am 18 years of age or older. (2) I hereby confirm that I have read the information for test subjects and that I have had the opportunity to ask any additional questions. My questions have been answered to my…	46-55 years old	4	Male		Higher vocational education (HBO: for example: HTS, HAS, HEAO, PABO)	6	North Holland		Yes	≥100	Amsterdam Valkenburg	I have heard of it	Definitely	I think it is important to make a contribution to science,Because I may be able to help others with this			Definitely	I think it is important to make a contribution to science,It is a small effort,Because I may be able to help others with this			Bodily material and data may be stored for 30 years		My bodily material and data may be shared with others (both in and outside Europe) as long as my privacy is protected	My bodily material and data may be shared with others (both in and outside Europe) as long as my privacy is protected			Researchers that work at the blood bank, hospitals, universities, or other organisations that are active in the area of medical scientific research,Non-commercial businesses		Biobank data may not be linked to other sources of information		I would give consent to the storage of DNA	I would give consent to the storage of DNA			If I am kept informed of what my DNA is used for,If results (like those related to serious, hereditary disease) are communicated to me			A yearly newsletter with general research results (does not include individual results) ,An individual report with results pertaining to my health
2021-07-29 14:58:54	2021-07-29 15:08:03	IP Address	100	548	True	2021-07-29 15:08:03	R_1q4VcPBWAca0lch	anonymous	NL	I hereby consent to participating in this research on attitudes towards the storage of bodily material, conducted by the ‘Donor Studies’ research group at Sanquin. (1) I hereby confirm that I am 18 years of age or older. (2) I hereby confirm that I have read the information for test subjects and that I have had the opportunity to ask any additional questions. My questions have been answered to my…	Older than 65 years old	6	Male		Secondary vocational education (MBO: for example: MDGO, MAS, MTS, MEAO)	4	North Holland		Yes	≥100	Hoorn	I have heard of it	Definitely	I think it is important to make a contribution to science,Because I may be able to help others with this			Definitely	I think it is important to make a contribution to science,Because I may be able to help others with this			Bodily material and data may be stored for 30 years		My bodily material and data may be shared with others (both in and outside Europe) as long as my privacy is protected	My bodily material and data may be shared with others (both in and outside Europe) as long as my privacy is protected			Researchers that work at the blood bank, hospitals, universities, or other organisations that are active in the area of medical scientific research,Non-commercial businesses		Biobank data may be linked to information from medical records,Biobank data may be linked to information from registries (like Statistics Netherlands)		I would give consent to the storage of DNA	I would give consent to the storage of DNA			If I am kept informed of what my DNA is used for			A yearly newsletter with general research results (does not include individual results) ,An individual report with results pertaining to my health
2021-07-29 15:00:51	2021-07-29 15:12:09	IP Address	100	678	True	2021-07-29 15:12:09	R_9TYmhfNY3I8bK9z	anonymous	NL	I hereby consent to participating in this research on attitudes towards the storage of bodily material, conducted by the ‘Donor Studies’ research group at Sanquin. (1) I hereby confirm that I am 18 years of age or older. (2) I hereby confirm that I have read the information for test subjects and that I have had the opportunity to ask any additional questions. My questions have been answered to my…	56-65 years old	5	Female		Higher vocational education (HBO: for example: HTS, HAS, HEAO, PABO)	6	North Holland		Yes	≥100	Castricum	I have heard of it	Definitely	I think it is important to make a contribution to science,Because I may be able to help others with this			Definitely	I think it is important to make a contribution to science,It is a small effort,Because I may be able to help others with this			Bodily material and data may be stored for 15 years		My bodily material and data may be shared with others (both in and outside Europe) as long as my privacy is protected	My bodily material and data may be shared with others (both in and outside Europe) as long as my privacy is protected			Researchers that work at the blood bank, hospitals, universities, or other organisations that are active in the area of medical scientific research		Biobank data may not be linked to other sources of information		I would not give consent to the storage of DNA	I would not give consent to the storage of DNA						I do not want to receive any information
2021-07-29 15:19:32	2021-07-29 15:30:44	IP Address	100	671	True	2021-07-29 15:30:45	R_3qNAT6SXlEIyEsh	anonymous	NL	I hereby consent to participating in this research on attitudes towards the storage of bodily material, conducted by the ‘Donor Studies’ research group at Sanquin. (1) I hereby confirm that I am 18 years of age or older. (2) I hereby confirm that I have read the information for test subjects and that I have had the opportunity to ask any additional questions. My questions have been answered to my…	46-55 years old	4	Female		Secondary vocational education (MBO: for example: MDGO, MAS, MTS, MEAO)	4	North Holland		Yes	<100	Hoorn	I have never heard of it	Definitely	I think it is wasteful if residual blood is simply disposed of,I think it is important to make a contribution to science,It is a small effort,Because I may be able to help others with this			Definitely	I think it is important to make a contribution to science,It is a small effort,Because I may be able to help others with this			Bodily material and data may be stored for 30 years		My bodily material and data may be shared with others (both in and outside Europe) as long as my privacy is protected	My bodily material and data may be shared with others (both in and outside Europe) as long as my privacy is protected			Researchers that work at the blood bank, hospitals, universities, or other organisations that are active in the area of medical scientific research,Non-commercial businesses		Biobank data may be linked to information from medical records,Biobank data may be linked to information from registries (like Statistics Netherlands),Biobank data may be linked to information from other sources (like information on my residential area, related to stores, nature, air pollution, etc.),Biobank data may be linked to information from apps or other online registries (like activity tra…		I would give consent to the storage of DNA	I would give consent to the storage of DNA			If I am kept informed of what my DNA is used for,If results (like those related to serious, hereditary disease) are communicated to me,Depending on the purpose for which the material is used	To conduct research on the genes involved in health and the emergence of disease (including rare diseases and anomalies),To determine whether or not a hereditary disease is present (in case of concerning findings you will be informed),In support of investigation by police/justice, only if the identity of the suspect is known and the suspect is missing, fugitive or deceased		A yearly newsletter with general research results (does not include individual results) ,An individual report with results pertaining to my health
2021-07-29 12:12:22	2021-07-29 15:34:11	IP Address	100	12108	True	2021-07-29 15:34:11	R_1gjRWBUMHtCrxQB	anonymous	NL	I hereby consent to participating in this research on attitudes towards the storage of bodily material, conducted by the ‘Donor Studies’ research group at Sanquin. (1) I hereby confirm that I am 18 years of age or older. (2) I hereby confirm that I have read the information for test subjects and that I have had the opportunity to ask any additional questions. My questions have been answered to my…	56-65 years old	5	Male		Higher secondary education (for example: HAVO, VWO, MMS, HBS, atheneum, gymnasium)	5	Friesland		Yes	<100	Leeuwarden	I have never heard of it	Definitely	It is a small effort			Definitely	None			Bodily material and data may be stored for 30 years		My bodily material and data may be shared with others (both in and outside Europe) as long as my privacy is protected	My bodily material and data may be shared with others (both in and outside Europe) as long as my privacy is protected			Researchers that work at the blood bank, hospitals, universities, or other organisations that are active in the area of medical scientific research		Biobank data may be linked to information from medical records		I would give consent to the storage of DNA	I would give consent to the storage of DNA			Depending on the purpose for which the material is used	To conduct research on the genes involved in health and the emergence of disease (including rare diseases and anomalies)		I do not want to receive any information
2021-07-29 15:22:57	2021-07-29 15:35:27	IP Address	100	750	True	2021-07-29 15:35:27	R_1CKlKTmiP8RpU6z	anonymous	NL	I hereby consent to participating in this research on attitudes towards the storage of bodily material, conducted by the ‘Donor Studies’ research group at Sanquin. (1) I hereby confirm that I am 18 years of age or older. (2) I hereby confirm that I have read the information for test subjects and that I have had the opportunity to ask any additional questions. My questions have been answered to my…	56-65 years old	5	Male		Higher vocational education (HBO: for example: HTS, HAS, HEAO, PABO)	6	North Holland		Yes	≥100	Haarlem	I am not sure	Definitely	I think it is wasteful if residual blood is simply disposed of,I think it is important to make a contribution to science,Because I may be able to help others with this			Definitely	I think it is important to make a contribution to science,Because I may be able to help others with this			Bodily material and data may be stored for 30 years		My bodily material and data may be shared with others (both in and outside Europe) as long as my privacy is protected	My bodily material and data may be shared with others (both in and outside Europe) as long as my privacy is protected			Researchers that work at the blood bank, hospitals, universities, or other organisations that are active in the area of medical scientific research,Non-commercial businesses		Biobank data may be linked to information from medical records		I would give consent to the storage of DNA	I would give consent to the storage of DNA			If results (like those related to serious, hereditary disease) are communicated to me			A yearly newsletter with general research results (does not include individual results) ,An individual report with results pertaining to my health
2021-07-29 15:26:24	2021-07-29 15:37:11	IP Address	100	646	True	2021-07-29 15:37:12	R_3HLiS9atVMc5NRE	anonymous	NL	I hereby consent to participating in this research on attitudes towards the storage of bodily material, conducted by the ‘Donor Studies’ research group at Sanquin. (1) I hereby confirm that I am 18 years of age or older. (2) I hereby confirm that I have read the information for test subjects and that I have had the opportunity to ask any additional questions. My questions have been answered to my…	Older than 65 years old	6	Female		Higher vocational education (HBO: for example: HTS, HAS, HEAO, PABO)	6	Utrecht		Yes	<100	Utrecht Uithof	I have heard of it	Definitely	I think it is wasteful if residual blood is simply disposed of,I think it is important to make a contribution to science,It is a small effort,Because I may be able to help others with this			Definitely	I think it is important to make a contribution to science,It is a small effort,Because I may be able to help others with this			Bodily material and data may be stored for 30 years		My bodily material and data may be shared with others (both in and outside Europe) as long as my privacy is protected	My bodily material and data may be shared with others (both in and outside Europe) as long as my privacy is protected			Researchers that work at the blood bank, hospitals, universities, or other organisations that are active in the area of medical scientific research		Biobank data may be linked to information from medical records,Biobank data may be linked to information from registries (like Statistics Netherlands)		I would give consent to the storage of DNA	I would give consent to the storage of DNA			If I am kept informed of what my DNA is used for,Depending on the purpose for which the material is used	To conduct research on the genes involved in health and the emergence of disease (including rare diseases and anomalies),To determine whether or not a hereditary disease is present (in case of concerning findings you will be informed)		An individual report with results pertaining to my health
2021-07-29 15:40:18	2021-07-29 15:46:07	IP Address	100	348	True	2021-07-29 15:46:07	R_Z9m8wWtyXaC6Mx3	anonymous	NL	I hereby consent to participating in this research on attitudes towards the storage of bodily material, conducted by the ‘Donor Studies’ research group at Sanquin. (1) I hereby confirm that I am 18 years of age or older. (2) I hereby confirm that I have read the information for test subjects and that I have had the opportunity to ask any additional questions. My questions have been answered to my…	56-65 years old	5	Male		Secondary vocational education (MBO: for example: MDGO, MAS, MTS, MEAO)	4	North Holland		Yes	≥100		I am not sure	Definitely	I think it is wasteful if residual blood is simply disposed of,I think it is important to make a contribution to science,It is a small effort,Because I may be able to help others with this			Definitely	I think it is important to make a contribution to science,It is a small effort,Because I may be able to help others with this			Bodily material and data may be stored for 30 years		My bodily material and data may be shared with others (both in and outside Europe) as long as my privacy is protected	My bodily material and data may be shared with others (both in and outside Europe) as long as my privacy is protected			Researchers that work at the blood bank, hospitals, universities, or other organisations that are active in the area of medical scientific research		Biobank data may be linked to information from medical records		I would give consent to the storage of DNA	I would give consent to the storage of DNA			If I am kept informed of what my DNA is used for,If results (like those related to serious, hereditary disease) are communicated to me			A yearly newsletter with general research results (does not include individual results) ,An individual report with results pertaining to my health
2021-07-29 14:34:00	2021-07-29 15:47:32	IP Address	100	4412	True	2021-07-29 15:47:33	R_3dWIzVwrkw2BOgY	anonymous	NL	I hereby consent to participating in this research on attitudes towards the storage of bodily material, conducted by the ‘Donor Studies’ research group at Sanquin. (1) I hereby confirm that I am 18 years of age or older. (2) I hereby confirm that I have read the information for test subjects and that I have had the opportunity to ask any additional questions. My questions have been answered to my…	46-55 years old	4	Female		Secondary education (for example: ULO, MULO, MAVO, LAVO, VGLO)	3	North Holland		Yes	<100	Purmerend	I am not sure	Probably	Because I would first like to have more information on what exactly happens to the residual blood and data,Other, namely		Gebruik verkeerde doeleinden	Definitely				I would not consent at all		Other, namely	My bodily material and data may not be shared with others (outside of Sanquin)			I would not give my consent at all		Biobank data may not be linked to other sources of information		Other, namely	I would not give consent to the storage of DNA						I do not want to receive any information
2021-07-29 15:38:31	2021-07-29 15:49:45	IP Address	100	673	True	2021-07-29 15:49:45	R_bdZsm8b2LZ4OPV7	anonymous	NL	I hereby consent to participating in this research on attitudes towards the storage of bodily material, conducted by the ‘Donor Studies’ research group at Sanquin. (1) I hereby confirm that I am 18 years of age or older. (2) I hereby confirm that I have read the information for test subjects and that I have had the opportunity to ask any additional questions. My questions have been answered to my…	Older than 65 years old	6	Male		Higher secondary education (for example: HAVO, VWO, MMS, HBS, atheneum, gymnasium)	5	North Holland		Yes	≥100	Purmerend	I have never heard of it	Definitely	I think it is wasteful if residual blood is simply disposed of,I think it is important to make a contribution to science,Because I may be able to help others with this			Definitely	I think it is important to make a contribution to science,It is a small effort,Because I may be able to help others with this			Bodily material and data may be stored for 30 years		My bodily material and data may be shared with others (both in and outside Europe) as long as my privacy is protected	My bodily material and data may be shared with others (both in and outside Europe) as long as my privacy is protected			Researchers that work at the blood bank, hospitals, universities, or other organisations that are active in the area of medical scientific research		Biobank data may be linked to information from medical records,Biobank data may be linked to information from registries (like Statistics Netherlands)		I would give consent to the storage of DNA	I would give consent to the storage of DNA			If I am kept informed of what my DNA is used for			An individual report with results pertaining to my health
2021-07-29 16:19:00	2021-07-29 16:30:22	IP Address	100	681	True	2021-07-29 16:30:22	R_1IFtv68HLmxfPRm	anonymous	NL	I hereby consent to participating in this research on attitudes towards the storage of bodily material, conducted by the ‘Donor Studies’ research group at Sanquin. (1) I hereby confirm that I am 18 years of age or older. (2) I hereby confirm that I have read the information for test subjects and that I have had the opportunity to ask any additional questions. My questions have been answered to my…	36-45 years old	3	Female		Higher vocational education (HBO: for example: HTS, HAS, HEAO, PABO)	6	Other, namely	Belgium	Yes	Unknown	Tilburg	I have never heard of it	Definitely	I think it is wasteful if residual blood is simply disposed of,I think it is important to make a contribution to science,Because I may be able to help others with this			Definitely	I think it is important to make a contribution to science,It is a small effort,Because I may be able to help others with this			Bodily material and data may be stored for 30 years		My bodily material and data may be shared with others (in the Netherlands) as long as my privacy is protected	My bodily material and data may be shared with others (in the Netherlands) as long as my privacy is protected			Researchers that work at the blood bank, hospitals, universities, or other organisations that are active in the area of medical scientific research		Biobank data may not be linked to other sources of information		I would not give consent to the storage of DNA	I would not give consent to the storage of DNA						An individual report with results pertaining to my health
2021-07-29 16:22:41	2021-07-29 16:32:34	IP Address	100	593	True	2021-07-29 16:32:35	R_2ajy7Vtg2qly7Zf	anonymous	NL	I hereby consent to participating in this research on attitudes towards the storage of bodily material, conducted by the ‘Donor Studies’ research group at Sanquin. (1) I hereby confirm that I am 18 years of age or older. (2) I hereby confirm that I have read the information for test subjects and that I have had the opportunity to ask any additional questions. My questions have been answered to my…	Older than 65 years old	6	Male		Lower vocational education (VMBO, LBO: for example: LTS, LAS, LHNO, VBO, LEAO)	2	North Brabant		Yes	<100		I am familiar with it	Probably	I think it is wasteful if residual blood is simply disposed of,I think it is important to make a contribution to science,It is a small effort,Because I may be able to help others with this			Definitely	I think it is important to make a contribution to science			Bodily material and data may be stored for 15 years		My bodily material and data may not be shared with others (outside of Sanquin)	My bodily material and data may not be shared with others (outside of Sanquin)			Researchers that work at the blood bank, hospitals, universities, or other organisations that are active in the area of medical scientific research		Biobank data may be linked to information from medical records,Biobank data may be linked to information from registries (like Statistics Netherlands),Biobank data may be linked to information from other sources (like information on my residential area, related to stores, nature, air pollution, etc.)		I would give consent to the storage of DNA	I would give consent to the storage of DNA			If I am kept informed of what my DNA is used for,If results (like those related to serious, hereditary disease) are communicated to me			A yearly newsletter with general research results (does not include individual results)
2021-07-29 17:13:52	2021-07-29 17:26:30	IP Address	100	757	True	2021-07-29 17:26:30	R_8fiKCrQOfcxlzlD	anonymous	NL	I hereby consent to participating in this research on attitudes towards the storage of bodily material, conducted by the ‘Donor Studies’ research group at Sanquin. (1) I hereby confirm that I am 18 years of age or older. (2) I hereby confirm that I have read the information for test subjects and that I have had the opportunity to ask any additional questions. My questions have been answered to my…	56-65 years old	5	Male		Secondary vocational education (MBO: for example: MDGO, MAS, MTS, MEAO)	4	North Holland		Yes	<100	Den Helder	I have heard of it	Definitely	I think it is important to make a contribution to science,Because I may be able to help others with this			Definitely	I think it is important to make a contribution to science,It is a small effort,Because I may be able to help others with this			Bodily material and data may be stored for 15 years		My bodily material and data may be shared with others (both in and outside Europe) as long as my privacy is protected	My bodily material and data may be shared with others (both in and outside Europe) as long as my privacy is protected			Researchers that work at the blood bank, hospitals, universities, or other organisations that are active in the area of medical scientific research,Non-commercial businesses		Biobank data may be linked to information from medical records,Biobank data may be linked to information from registries (like Statistics Netherlands),Biobank data may be linked to information from other sources (like information on my residential area, related to stores, nature, air pollution, etc.)		I would give consent to the storage of DNA	I would give consent to the storage of DNA			If I am kept informed of what my DNA is used for,If results (like those related to serious, hereditary disease) are communicated to me			A yearly newsletter with general research results (does not include individual results) ,An individual report with results pertaining to my health
2021-07-29 18:31:12	2021-07-29 18:37:02	IP Address	100	350	True	2021-07-29 18:37:02	R_1N8lzeqPMxRYyJ5	anonymous	NL	I hereby consent to participating in this research on attitudes towards the storage of bodily material, conducted by the ‘Donor Studies’ research group at Sanquin. (1) I hereby confirm that I am 18 years of age or older. (2) I hereby confirm that I have read the information for test subjects and that I have had the opportunity to ask any additional questions. My questions have been answered to my…	36-45 years old	3	Male		University	7	Utrecht		Yes	<100	Utrecht Uithof	I have never heard of it	Definitely	I think it is wasteful if residual blood is simply disposed of,I think it is important to make a contribution to science,It is a small effort,Because I may be able to help others with this			Probably	I think it is important to make a contribution to science,Because I may be able to help others with this			Bodily material and data may be stored for 30 years		My bodily material and data may be shared with others (both in and outside Europe) as long as my privacy is protected	My bodily material and data may be shared with others (both in and outside Europe) as long as my privacy is protected			Researchers that work at the blood bank, hospitals, universities, or other organisations that are active in the area of medical scientific research		Biobank data may not be linked to other sources of information		I would not give consent to the storage of DNA	I would not give consent to the storage of DNA						An individual report with results pertaining to my health
2021-07-29 22:42:41	2021-07-29 22:46:14	IP Address	100	212	True	2021-07-29 22:46:14	R_3M6HhxGiW2fuzNC	anonymous	NL	I hereby consent to participating in this research on attitudes towards the storage of bodily material, conducted by the ‘Donor Studies’ research group at Sanquin. (1) I hereby confirm that I am 18 years of age or older. (2) I hereby confirm that I have read the information for test subjects and that I have had the opportunity to ask any additional questions. My questions have been answered to my…	56-65 years old	5	Female		Lower vocational education (VMBO, LBO: for example: LTS, LAS, LHNO, VBO, LEAO)	2	Overijssel		Yes	<100	Enschede	I have never heard of it	Definitely	I think it is important to make a contribution to science			Definitely	I think it is important to make a contribution to science			Bodily material and data may be stored for 30 years		My bodily material and data may be shared with others (both in and outside Europe) as long as my privacy is protected	My bodily material and data may be shared with others (both in and outside Europe) as long as my privacy is protected			Researchers that work at the blood bank, hospitals, universities, or other organisations that are active in the area of medical scientific research		Biobank data may be linked to information from medical records		I would give consent to the storage of DNA	I would give consent to the storage of DNA			If I am kept informed of what my DNA is used for			A yearly newsletter with general research results (does not include individual results)
2021-07-29 22:37:29	2021-07-29 22:50:20	IP Address	100	771	True	2021-07-29 22:50:21	R_1f7X89R7dueTj21	anonymous	NL	I hereby consent to participating in this research on attitudes towards the storage of bodily material, conducted by the ‘Donor Studies’ research group at Sanquin. (1) I hereby confirm that I am 18 years of age or older. (2) I hereby confirm that I have read the information for test subjects and that I have had the opportunity to ask any additional questions. My questions have been answered to my…	56-65 years old	5	Male		Higher secondary education (for example: HAVO, VWO, MMS, HBS, atheneum, gymnasium)	5	North Holland		Yes	≥100	Purmerend	I have never heard of it	Probably	I think it is wasteful if residual blood is simply disposed of,I think it is important to make a contribution to science,It is a small effort,Because I may be able to help others with this			Probably	I think it is important to make a contribution to science,Because I may be able to help others with this,I have doubts about whether or not my personal data will be kept private			Other, namely	Maximum 10 jaar	Other, namely	Other, namely		Buiten Sanquin alleen op aanvraag	Researchers that work at the blood bank, hospitals, universities, or other organisations that are active in the area of medical scientific research,Other, namely	Situatie afhankelijk	Other, namely	Geen vertrouwen in ICT	I would not give consent to the storage of DNA	I would not give consent to the storage of DNA						An individual report with results pertaining to my health
2021-07-29 22:34:34	2021-07-29 22:50:50	IP Address	100	975	True	2021-07-29 22:50:50	R_U9pzMSK3DuxUAtb	anonymous	NL	I hereby consent to participating in this research on attitudes towards the storage of bodily material, conducted by the ‘Donor Studies’ research group at Sanquin. (1) I hereby confirm that I am 18 years of age or older. (2) I hereby confirm that I have read the information for test subjects and that I have had the opportunity to ask any additional questions. My questions have been answered to my…	56-65 years old	5	Female		Secondary vocational education (MBO: for example: MDGO, MAS, MTS, MEAO)	4	North Holland		Yes	Unknown	Hoorn	I have never heard of it	Definitely	I think it is important to make a contribution to science,It is a small effort,Because I may be able to help others with this			Definitely	I think it is important to make a contribution to science,It is a small effort,Because I may be able to help others with this			Bodily material and data may be stored for 30 years		My bodily material and data may be shared with others (in the Netherlands) as long as my privacy is protected	My bodily material and data may be shared with others (in the Netherlands) as long as my privacy is protected			Researchers that work at the blood bank, hospitals, universities, or other organisations that are active in the area of medical scientific research		Biobank data may be linked to information from medical records		I would only give consent to the storage of DNA if… (you can indicate your conditions in Question 11)	I would only give consent to the storage of DNA if… (you can indicate your conditions in Question 11)			If I am kept informed of what my DNA is used for,If results (like those related to serious, hereditary disease) are communicated to me			An individual report with results pertaining to my health
2021-07-29 22:42:11	2021-07-29 22:52:20	IP Address	100	609	True	2021-07-29 22:52:21	R_3Dvf1YDQFsYiZqj	anonymous	NL	I hereby consent to participating in this research on attitudes towards the storage of bodily material, conducted by the ‘Donor Studies’ research group at Sanquin. (1) I hereby confirm that I am 18 years of age or older. (2) I hereby confirm that I have read the information for test subjects and that I have had the opportunity to ask any additional questions. My questions have been answered to my…	46-55 years old	4	Female		Higher secondary education (for example: HAVO, VWO, MMS, HBS, atheneum, gymnasium)	5	North Holland		Yes	<100	Amsterdam Plesmanlaan	I have never heard of it	Definitely	I think it is wasteful if residual blood is simply disposed of,I think it is important to make a contribution to science,It is a small effort,Because I may be able to help others with this			Probably	I think it is important to make a contribution to science,It is a small effort,Because I may be able to help others with this			Bodily material and data may be stored for 30 years		My bodily material and data may be shared with others (in the Netherlands) as long as my privacy is protected	My bodily material and data may be shared with others (in the Netherlands) as long as my privacy is protected			Researchers that work at the blood bank, hospitals, universities, or other organisations that are active in the area of medical scientific research		Biobank data may not be linked to other sources of information		I would give consent to the storage of DNA	I would give consent to the storage of DNA			If I am kept informed of what my DNA is used for,If results (like those related to serious, hereditary disease) are communicated to me,Depending on the purpose for which the material is used	To conduct research on the genes involved in health and the emergence of disease (including rare diseases and anomalies),To determine whether or not a hereditary disease is present (in case of concerning findings you will be informed)		An individual report with results pertaining to my health
2021-07-29 22:46:50	2021-07-29 22:52:55	IP Address	100	365	True	2021-07-29 22:52:56	R_pLRVR0MWBJtHBYZ	anonymous	NL	I hereby consent to participating in this research on attitudes towards the storage of bodily material, conducted by the ‘Donor Studies’ research group at Sanquin. (1) I hereby confirm that I am 18 years of age or older. (2) I hereby confirm that I have read the information for test subjects and that I have had the opportunity to ask any additional questions. My questions have been answered to my…	Older than 65 years old	6	Male		Higher vocational education (HBO: for example: HTS, HAS, HEAO, PABO)	6	North Holland		Yes	≥100	Hoorn	I have never heard of it	Definitely	I think it is important to make a contribution to science,Because I may be able to help others with this			Definitely	I think it is important to make a contribution to science,It is a small effort,Because I may be able to help others with this			Bodily material and data may be stored for 30 years		My bodily material and data may be shared with others (both in and outside Europe) as long as my privacy is protected	My bodily material and data may be shared with others (both in and outside Europe) as long as my privacy is protected			Researchers that work at the blood bank, hospitals, universities, or other organisations that are active in the area of medical scientific research		Biobank data may be linked to information from medical records		I would give consent to the storage of DNA	I would give consent to the storage of DNA			If I am kept informed of what my DNA is used for			A yearly newsletter with general research results (does not include individual results)
2021-07-29 22:05:36	2021-07-29 22:58:45	IP Address	100	3189	True	2021-07-29 22:58:45	R_DIBIT7Fs9WLM7N7	anonymous	NL	I hereby consent to participating in this research on attitudes towards the storage of bodily material, conducted by the ‘Donor Studies’ research group at Sanquin. (1) I hereby confirm that I am 18 years of age or older. (2) I hereby confirm that I have read the information for test subjects and that I have had the opportunity to ask any additional questions. My questions have been answered to my…	Older than 65 years old	6	Female		Secondary vocational education (MBO: for example: MDGO, MAS, MTS, MEAO)	4	South Holland		Yes	<100	Haarlem	I have heard of it	Probably	I think it is wasteful if residual blood is simply disposed of,It is a small effort,Because I may be able to help others with this,Because I would first like to have more information on what exactly happens to the residual blood and data,I am not sure what will be done with my blood			I don’t know	It is a small effort,Because I am unsure what the questionnaires entail,I don’t like to share personal information with others			Bodily material and data may be stored for 15 years		My bodily material and data may be shared with others (in the Netherlands) as long as my privacy is protected	My bodily material and data may be shared with others (in the Netherlands) as long as my privacy is protected			Researchers that work at the blood bank, hospitals, universities, or other organisations that are active in the area of medical scientific research		Biobank data may be linked to information from registries (like Statistics Netherlands),Biobank data may be linked to information from other sources (like information on my residential area, related to stores, nature, air pollution, etc.)		I would only give consent to the storage of DNA if… (you can indicate your conditions in Question 11)	I would only give consent to the storage of DNA if… (you can indicate your conditions in Question 11)			If I am kept informed of what my DNA is used for,Depending on the purpose for which the material is used	To conduct research on the genes involved in health and the emergence of disease (including rare diseases and anomalies),In support of investigation by police/justice, only if the identity of the suspect is known and the suspect is missing, fugitive or deceased		A yearly newsletter with general research results (does not include individual results) ,An individual report with results pertaining to my health
2021-07-29 23:06:08	2021-07-29 23:17:24	IP Address	100	675	True	2021-07-29 23:17:24	R_2aFwh8ATBCDOyfN	anonymous	NL	I hereby consent to participating in this research on attitudes towards the storage of bodily material, conducted by the ‘Donor Studies’ research group at Sanquin. (1) I hereby confirm that I am 18 years of age or older. (2) I hereby confirm that I have read the information for test subjects and that I have had the opportunity to ask any additional questions. My questions have been answered to my…	56-65 years old	5	Male		Secondary vocational education (MBO: for example: MDGO, MAS, MTS, MEAO)	4	North Holland		Yes	<100	Den Helder	I have never heard of it	Definitely	I think it is important to make a contribution to science,Because I may be able to help others with this			Definitely	It is a small effort,Because I may be able to help others with this			Bodily material and data may be stored for 15 years		My bodily material and data may be shared with others (both in and outside Europe) as long as my privacy is protected	My bodily material and data may be shared with others (both in and outside Europe) as long as my privacy is protected			Researchers that work at the blood bank, hospitals, universities, or other organisations that are active in the area of medical scientific research		Biobank data may be linked to information from medical records,Biobank data may be linked to information from other sources (like information on my residential area, related to stores, nature, air pollution, etc.)		I would give consent to the storage of DNA	I would give consent to the storage of DNA			If I am kept informed of what my DNA is used for,If results (like those related to serious, hereditary disease) are communicated to me			A yearly newsletter with general research results (does not include individual results) ,An individual report with results pertaining to my health
2021-07-29 23:11:24	2021-07-29 23:20:15	IP Address	100	530	True	2021-07-29 23:20:15	R_2X0ukdEV8eF6bgU	anonymous	NL	I hereby consent to participating in this research on attitudes towards the storage of bodily material, conducted by the ‘Donor Studies’ research group at Sanquin. (1) I hereby confirm that I am 18 years of age or older. (2) I hereby confirm that I have read the information for test subjects and that I have had the opportunity to ask any additional questions. My questions have been answered to my…	56-65 years old	5	Female		Higher vocational education (HBO: for example: HTS, HAS, HEAO, PABO)	6	North Holland		Yes	<100	Purmerend	I have heard of it	Definitely	I think it is important to make a contribution to science,It is a small effort,Because I may be able to help others with this			Definitely	I think it is important to make a contribution to science,It is a small effort,Because I may be able to help others with this			Bodily material and data may be stored for 30 years		My bodily material and data may be shared with others (both in and outside Europe) as long as my privacy is protected	My bodily material and data may be shared with others (both in and outside Europe) as long as my privacy is protected			Researchers that work at the blood bank, hospitals, universities, or other organisations that are active in the area of medical scientific research,Non-commercial businesses		Biobank data may be linked to information from medical records,Biobank data may be linked to information from other sources (like information on my residential area, related to stores, nature, air pollution, etc.)		I would only give consent to the storage of DNA if… (you can indicate your conditions in Question 11)	I would only give consent to the storage of DNA if… (you can indicate your conditions in Question 11)			If results (like those related to serious, hereditary disease) are communicated to me,Depending on the purpose for which the material is used	To conduct research on the genes involved in health and the emergence of disease (including rare diseases and anomalies),To determine whether or not a hereditary disease is present (in case of concerning findings you will be informed)		A yearly newsletter with general research results (does not include individual results) ,An individual report with results pertaining to my health
2021-07-29 23:15:38	2021-07-29 23:25:19	IP Address	100	580	True	2021-07-29 23:25:19	R_24PkYJcxf2OD0ww	anonymous	NL	I hereby consent to participating in this research on attitudes towards the storage of bodily material, conducted by the ‘Donor Studies’ research group at Sanquin. (1) I hereby confirm that I am 18 years of age or older. (2) I hereby confirm that I have read the information for test subjects and that I have had the opportunity to ask any additional questions. My questions have been answered to my…	56-65 years old	5	Male		Higher secondary education (for example: HAVO, VWO, MMS, HBS, atheneum, gymnasium)	5	North Holland		Yes	<100	Alkmaar	I have never heard of it	Definitely	I think it is wasteful if residual blood is simply disposed of,I think it is important to make a contribution to science,It is a small effort,Because I may be able to help others with this			Definitely	I think it is important to make a contribution to science,It is a small effort,Because I may be able to help others with this			Bodily material and data may be stored for 30 years		My bodily material and data may be shared with others (both in and outside Europe) as long as my privacy is protected	My bodily material and data may be shared with others (both in and outside Europe) as long as my privacy is protected			Researchers that work at the blood bank, hospitals, universities, or other organisations that are active in the area of medical scientific research,Non-commercial businesses,Businesses, even if they are commercial enterprises		Biobank data may be linked to information from medical records,Biobank data may be linked to information from registries (like Statistics Netherlands),Biobank data may be linked to information from other sources (like information on my residential area, related to stores, nature, air pollution, etc.),Biobank data may be linked to information from apps or other online registries (like activity tra…		I would give consent to the storage of DNA	I would give consent to the storage of DNA			If I am kept informed of what my DNA is used for,If results (like those related to serious, hereditary disease) are communicated to me			I do not want to receive any information
2021-07-29 23:19:18	2021-07-29 23:28:22	IP Address	100	543	True	2021-07-29 23:28:22	R_3oXc7Bnft0gaT9b	anonymous	NL	I hereby consent to participating in this research on attitudes towards the storage of bodily material, conducted by the ‘Donor Studies’ research group at Sanquin. (1) I hereby confirm that I am 18 years of age or older. (2) I hereby confirm that I have read the information for test subjects and that I have had the opportunity to ask any additional questions. My questions have been answered to my…	46-55 years old	4	Female		Higher vocational education (HBO: for example: HTS, HAS, HEAO, PABO)	6	Drenthe		Yes	Unknown	Emmen	I have heard of it	Definitely	I think it is wasteful if residual blood is simply disposed of,I think it is important to make a contribution to science,Because I may be able to help others with this			Definitely	I think it is important to make a contribution to science,Because I may be able to help others with this			Bodily material and data may be stored for 30 years		My bodily material and data may be shared with others (both in and outside Europe) as long as my privacy is protected	My bodily material and data may be shared with others (both in and outside Europe) as long as my privacy is protected			Researchers that work at the blood bank, hospitals, universities, or other organisations that are active in the area of medical scientific research		Biobank data may be linked to information from medical records,Biobank data may be linked to information from registries (like Statistics Netherlands),Biobank data may be linked to information from other sources (like information on my residential area, related to stores, nature, air pollution, etc.)		I would give consent to the storage of DNA	I would give consent to the storage of DNA			If I am kept informed of what my DNA is used for,If results (like those related to serious, hereditary disease) are communicated to me			A yearly newsletter with general research results (does not include individual results) ,An individual report with results pertaining to my health
2021-07-29 23:24:41	2021-07-29 23:35:34	IP Address	100	652	True	2021-07-29 23:35:34	R_2aQDjKGVispg0gl	anonymous	NL	I hereby consent to participating in this research on attitudes towards the storage of bodily material, conducted by the ‘Donor Studies’ research group at Sanquin. (1) I hereby confirm that I am 18 years of age or older. (2) I hereby confirm that I have read the information for test subjects and that I have had the opportunity to ask any additional questions. My questions have been answered to my…	56-65 years old	5	Male		Secondary education (for example: ULO, MULO, MAVO, LAVO, VGLO)	3	North Holland		Yes	≥100	Amsterdam Valkenburg	I have never heard of it	Probably	I think it is important to make a contribution to science,It is a small effort,Because I may be able to help others with this			I don’t know	It is a small effort,Because I may be able to help others with this,Because I am unsure what the questionnaires entail,I am not sure what will be done with my data,I have doubts about whether or not my personal data will be kept private			Other, namely	Maximum 10 jaar	My bodily material and data may be shared with others (in the Netherlands) as long as my privacy is protected	My bodily material and data may be shared with others (in the Netherlands) as long as my privacy is protected			Researchers that work at the blood bank, hospitals, universities, or other organisations that are active in the area of medical scientific research		Biobank data may not be linked to other sources of information		I would not give consent to the storage of DNA	I would not give consent to the storage of DNA						An individual report with results pertaining to my health
2021-07-29 23:30:55	2021-07-29 23:37:14	IP Address	100	379	True	2021-07-29 23:37:15	R_8oEnwXA8TEHTKZX	anonymous	NL	I hereby consent to participating in this research on attitudes towards the storage of bodily material, conducted by the ‘Donor Studies’ research group at Sanquin. (1) I hereby confirm that I am 18 years of age or older. (2) I hereby confirm that I have read the information for test subjects and that I have had the opportunity to ask any additional questions. My questions have been answered to my…	46-55 years old	4	Female		Higher secondary education (for example: HAVO, VWO, MMS, HBS, atheneum, gymnasium)	5	North Holland		Yes	<100	Amsterdam Plesmanlaan	I have never heard of it	Probably	I think it is wasteful if residual blood is simply disposed of,I think it is important to make a contribution to science,It is a small effort,Because I may be able to help others with this,Because I would first like to have more information on what exactly happens to the residual blood and data			Probably	I am not sure what will be done with my data,I have doubts about whether or not my personal data will be kept private			Bodily material and data may be stored for 15 years		My bodily material and data may be shared with others (in the Netherlands) as long as my privacy is protected	My bodily material and data may be shared with others (in the Netherlands) as long as my privacy is protected			Non-commercial businesses		Biobank data may not be linked to other sources of information		I would not give consent to the storage of DNA	I would not give consent to the storage of DNA						A yearly newsletter with general research results (does not include individual results) ,An individual report with results pertaining to my health
2021-07-29 23:47:21	2021-07-29 23:53:43	IP Address	100	381	True	2021-07-29 23:53:43	R_3QXjA69YZfxRAB6	anonymous	NL	I hereby consent to participating in this research on attitudes towards the storage of bodily material, conducted by the ‘Donor Studies’ research group at Sanquin. (1) I hereby confirm that I am 18 years of age or older. (2) I hereby confirm that I have read the information for test subjects and that I have had the opportunity to ask any additional questions. My questions have been answered to my…	56-65 years old	5	Female		Higher vocational education (HBO: for example: HTS, HAS, HEAO, PABO)	6	North Holland		Yes	<100	Hoorn	I am familiar with it	Probably	I think it is important to make a contribution to science,Because I may be able to help others with this,Because I would first like to have more information on what exactly happens to the residual blood and data			I don’t know	I think it is important to make a contribution to science,Because I may be able to help others with this,I am not sure what will be done with my data,I have doubts about whether or not my personal data will be kept private			Bodily material and data may be stored for 30 years		My bodily material and data may not be shared with others (outside of Sanquin)	My bodily material and data may not be shared with others (outside of Sanquin)			Researchers that work at the blood bank, hospitals, universities, or other organisations that are active in the area of medical scientific research		Biobank data may not be linked to other sources of information		I would only give consent to the storage of DNA if… (you can indicate your conditions in Question 11)	I would only give consent to the storage of DNA if… (you can indicate your conditions in Question 11)			Depending on the purpose for which the material is used	To conduct research on the genes involved in health and the emergence of disease (including rare diseases and anomalies)		A yearly newsletter with general research results (does not include individual results) ,An individual report with results pertaining to my health
2021-07-29 23:44:50	2021-07-29 23:56:11	IP Address	100	680	True	2021-07-29 23:56:12	R_3PtuPD2wL3NqnUi	anonymous	NL	I hereby consent to participating in this research on attitudes towards the storage of bodily material, conducted by the ‘Donor Studies’ research group at Sanquin. (1) I hereby confirm that I am 18 years of age or older. (2) I hereby confirm that I have read the information for test subjects and that I have had the opportunity to ask any additional questions. My questions have been answered to my…	Older than 65 years old	6	Female		Secondary vocational education (MBO: for example: MDGO, MAS, MTS, MEAO)	4	North Holland		Yes	≥100	Amsterdam Valkenburg	I have never heard of it	Definitely	I think it is wasteful if residual blood is simply disposed of,I think it is important to make a contribution to science,Because I may be able to help others with this			Definitely	I think it is important to make a contribution to science,Because I may be able to help others with this			Bodily material and data may be stored for 30 years		My bodily material and data may be shared with others (both in and outside Europe) as long as my privacy is protected	My bodily material and data may be shared with others (both in and outside Europe) as long as my privacy is protected			Researchers that work at the blood bank, hospitals, universities, or other organisations that are active in the area of medical scientific research,Non-commercial businesses		Biobank data may not be linked to other sources of information		I would give consent to the storage of DNA	I would give consent to the storage of DNA			If I am kept informed of what my DNA is used for,If results (like those related to serious, hereditary disease) are communicated to me			A yearly newsletter with general research results (does not include individual results)
2021-07-29 23:45:48	2021-07-29 23:59:18	IP Address	100	809	True	2021-07-29 23:59:18	R_2AQMGqmuhHw9oqN	anonymous	NL	I hereby consent to participating in this research on attitudes towards the storage of bodily material, conducted by the ‘Donor Studies’ research group at Sanquin. (1) I hereby confirm that I am 18 years of age or older. (2) I hereby confirm that I have read the information for test subjects and that I have had the opportunity to ask any additional questions. My questions have been answered to my…	56-65 years old	5	Female		Higher vocational education (HBO: for example: HTS, HAS, HEAO, PABO)	6	Utrecht		Yes	<100	Amsterdam Plesmanlaan	I have never heard of it	Probably	I think it is important to make a contribution to science,Because I am not sure what a biobank is,Because I would first like to have more information on what exactly happens to the residual blood and data,I have doubts about whether or not my personal data will be kept private			Probably	I think it is important to make a contribution to science,I am not sure what will be done with my data,I have doubts about whether or not my personal data will be kept private,I don’t like to share personal information with others			Bodily material and data may be stored for 15 years		My bodily material and data may not be shared with others (outside of Sanquin)	My bodily material and data may not be shared with others (outside of Sanquin)			Researchers that work at the blood bank, hospitals, universities, or other organisations that are active in the area of medical scientific research		Biobank data may not be linked to other sources of information		I would only give consent to the storage of DNA if… (you can indicate your conditions in Question 11)	I would only give consent to the storage of DNA if… (you can indicate your conditions in Question 11)			If I am kept informed of what my DNA is used for,If results (like those related to serious, hereditary disease) are communicated to me,Depending on the purpose for which the material is used	To conduct research on the genes involved in health and the emergence of disease (including rare diseases and anomalies),To determine whether or not a hereditary disease is present (in case of concerning findings you will be informed)		An individual report with results pertaining to my health
2021-07-29 23:58:05	2021-07-30 00:04:56	IP Address	100	410	True	2021-07-30 00:04:56	R_1Tk7tQiwRt1q2eB	anonymous	NL	I hereby consent to participating in this research on attitudes towards the storage of bodily material, conducted by the ‘Donor Studies’ research group at Sanquin. (1) I hereby confirm that I am 18 years of age or older. (2) I hereby confirm that I have read the information for test subjects and that I have had the opportunity to ask any additional questions. My questions have been answered to my…	46-55 years old	4	Male		Higher vocational education (HBO: for example: HTS, HAS, HEAO, PABO)	6	South Holland		Yes	<100	Hoofddorp	I have never heard of it	Definitely	I think it is important to make a contribution to science,It is a small effort,Because I may be able to help others with this			Probably	Because I am unsure what the questionnaires entail,I am not sure what will be done with my data			Bodily material and data may be stored for 30 years		My bodily material and data may be shared with others (in the Netherlands) as long as my privacy is protected	My bodily material and data may be shared with others (in the Netherlands) as long as my privacy is protected			Researchers that work at the blood bank, hospitals, universities, or other organisations that are active in the area of medical scientific research		Biobank data may be linked to information from registries (like Statistics Netherlands)		I would give consent to the storage of DNA	I would give consent to the storage of DNA			If I am kept informed of what my DNA is used for,If results (like those related to serious, hereditary disease) are communicated to me			A yearly newsletter with general research results (does not include individual results) ,An individual report with results pertaining to my health
2021-07-30 00:03:44	2021-07-30 00:13:14	IP Address	100	569	True	2021-07-30 00:13:14	R_27jl6zZosXU1Era	anonymous	NL	I hereby consent to participating in this research on attitudes towards the storage of bodily material, conducted by the ‘Donor Studies’ research group at Sanquin. (1) I hereby confirm that I am 18 years of age or older. (2) I hereby confirm that I have read the information for test subjects and that I have had the opportunity to ask any additional questions. My questions have been answered to my…	46-55 years old	4	Female		Lower vocational education (VMBO, LBO: for example: LTS, LAS, LHNO, VBO, LEAO)	2	Utrecht		Yes	<100	Nieuwegein	I have never heard of it	Definitely	I think it is wasteful if residual blood is simply disposed of,I think it is important to make a contribution to science			Definitely	I think it is important to make a contribution to science,It is a small effort			Bodily material and data may be stored for 30 years		My bodily material and data may be shared with others (both in and outside Europe) as long as my privacy is protected	My bodily material and data may be shared with others (both in and outside Europe) as long as my privacy is protected			Researchers that work at the blood bank, hospitals, universities, or other organisations that are active in the area of medical scientific research		Biobank data may be linked to information from medical records,Biobank data may be linked to information from registries (like Statistics Netherlands),Biobank data may be linked to information from other sources (like information on my residential area, related to stores, nature, air pollution, etc.)		I would give consent to the storage of DNA	I would give consent to the storage of DNA			If I am kept informed of what my DNA is used for,If results (like those related to serious, hereditary disease) are communicated to me			A yearly newsletter with general research results (does not include individual results) ,An individual report with results pertaining to my health
2021-07-30 00:03:56	2021-07-30 00:20:33	IP Address	100	997	True	2021-07-30 00:20:33	R_3GxZlsLDsMTFgyU	anonymous	NL	I hereby consent to participating in this research on attitudes towards the storage of bodily material, conducted by the ‘Donor Studies’ research group at Sanquin. (1) I hereby confirm that I am 18 years of age or older. (2) I hereby confirm that I have read the information for test subjects and that I have had the opportunity to ask any additional questions. My questions have been answered to my…	46-55 years old	4	Male		Secondary education (for example: ULO, MULO, MAVO, LAVO, VGLO)	3	South Holland		Yes	<100	Leiden	I have never heard of it	Probably	Because I may be able to help others with this			I don’t know	None			Bodily material and data may be stored for 30 years		My bodily material and data may not be shared with others (outside of Sanquin)	My bodily material and data may not be shared with others (outside of Sanquin)			Researchers that work at the blood bank, hospitals, universities, or other organisations that are active in the area of medical scientific research		Biobank data may be linked to information from medical records		I would not give consent to the storage of DNA	I would not give consent to the storage of DNA						A yearly newsletter with general research results (does not include individual results) ,An individual report with results pertaining to my health
2021-07-29 23:54:42	2021-07-30 00:22:30	IP Address	100	1667	True	2021-07-30 00:22:30	R_2aVzQ3paxuYPpmh	anonymous	NL	I hereby consent to participating in this research on attitudes towards the storage of bodily material, conducted by the ‘Donor Studies’ research group at Sanquin. (1) I hereby confirm that I am 18 years of age or older. (2) I hereby confirm that I have read the information for test subjects and that I have had the opportunity to ask any additional questions. My questions have been answered to my…	Older than 65 years old	6	Male		Higher vocational education (HBO: for example: HTS, HAS, HEAO, PABO)	6	South Holland		Yes	<100	Gouda	I have never heard of it	Definitely	Because I may be able to help others with this			Definitely	Because I may be able to help others with this			Bodily material and data may be stored for 15 years		My bodily material and data may be shared with others (in the Netherlands) as long as my privacy is protected	My bodily material and data may be shared with others (in the Netherlands) as long as my privacy is protected			Researchers that work at the blood bank, hospitals, universities, or other organisations that are active in the area of medical scientific research		Biobank data may be linked to information from medical records		I would give consent to the storage of DNA	I would give consent to the storage of DNA			If I am kept informed of what my DNA is used for,If results (like those related to serious, hereditary disease) are communicated to me			An individual report with results pertaining to my health
2021-07-30 00:14:34	2021-07-30 00:24:37	IP Address	100	602	True	2021-07-30 00:24:37	R_1jjJfOiTnvdyMsf	anonymous	NL	I hereby consent to participating in this research on attitudes towards the storage of bodily material, conducted by the ‘Donor Studies’ research group at Sanquin. (1) I hereby confirm that I am 18 years of age or older. (2) I hereby confirm that I have read the information for test subjects and that I have had the opportunity to ask any additional questions. My questions have been answered to my…	56-65 years old	5	Female		Secondary vocational education (MBO: for example: MDGO, MAS, MTS, MEAO)	4	North Holland		Yes	<100	Amsterdam Plesmanlaan	I have never heard of it	Probably	I think it is important to make a contribution to science,It is a small effort,I have doubts about whether or not my personal data will be kept private			Probably	I think it is important to make a contribution to science,It is a small effort,Because I may be able to help others with this,I have doubts about whether or not my personal data will be kept private			Bodily material and data may be stored for 30 years		My bodily material and data may be shared with others (in the Netherlands) as long as my privacy is protected	My bodily material and data may be shared with others (in the Netherlands) as long as my privacy is protected			Researchers that work at the blood bank, hospitals, universities, or other organisations that are active in the area of medical scientific research		Biobank data may not be linked to other sources of information		I would not give consent to the storage of DNA	I would not give consent to the storage of DNA						A yearly newsletter with general research results (does not include individual results) ,An individual report with results pertaining to my health
2021-07-30 00:25:21	2021-07-30 00:33:54	IP Address	100	513	True	2021-07-30 00:33:54	R_1IQNsB2TyGbmUce	anonymous	NL	I hereby consent to participating in this research on attitudes towards the storage of bodily material, conducted by the ‘Donor Studies’ research group at Sanquin. (1) I hereby confirm that I am 18 years of age or older. (2) I hereby confirm that I have read the information for test subjects and that I have had the opportunity to ask any additional questions. My questions have been answered to my…	56-65 years old	5	Male		Secondary vocational education (MBO: for example: MDGO, MAS, MTS, MEAO)	4	North Holland		Yes	≥100	Haarlem	I have never heard of it	Definitely	I think it is important to make a contribution to science			Definitely	I think it is important to make a contribution to science			Bodily material and data may be stored for 30 years		My bodily material and data may be shared with others (both in and outside Europe) as long as my privacy is protected	My bodily material and data may be shared with others (both in and outside Europe) as long as my privacy is protected			Researchers that work at the blood bank, hospitals, universities, or other organisations that are active in the area of medical scientific research		Biobank data may be linked to information from medical records		I would only give consent to the storage of DNA if… (you can indicate your conditions in Question 11)	I would only give consent to the storage of DNA if… (you can indicate your conditions in Question 11)			If I am kept informed of what my DNA is used for,If results (like those related to serious, hereditary disease) are communicated to me			A yearly newsletter with general research results (does not include individual results) ,An individual report with results pertaining to my health
2021-07-30 00:35:24	2021-07-30 00:46:04	IP Address	100	639	True	2021-07-30 00:46:04	R_1k21C2Gw9zCtQ8a	anonymous	NL	I hereby consent to participating in this research on attitudes towards the storage of bodily material, conducted by the ‘Donor Studies’ research group at Sanquin. (1) I hereby confirm that I am 18 years of age or older. (2) I hereby confirm that I have read the information for test subjects and that I have had the opportunity to ask any additional questions. My questions have been answered to my…	46-55 years old	4	Male		Secondary vocational education (MBO: for example: MDGO, MAS, MTS, MEAO)	4	North Holland		Yes	<100	Purmerend	I have never heard of it	Definitely	I think it is important to make a contribution to science			Definitely	I think it is important to make a contribution to science			Bodily material and data may be stored for 30 years		My bodily material and data may be shared with others (in the Netherlands) as long as my privacy is protected	My bodily material and data may be shared with others (in the Netherlands) as long as my privacy is protected			Researchers that work at the blood bank, hospitals, universities, or other organisations that are active in the area of medical scientific research,Non-commercial businesses		Biobank data may be linked to information from other sources (like information on my residential area, related to stores, nature, air pollution, etc.)		I would only give consent to the storage of DNA if… (you can indicate your conditions in Question 11)	I would only give consent to the storage of DNA if… (you can indicate your conditions in Question 11)			If I am kept informed of what my DNA is used for,If results (like those related to serious, hereditary disease) are communicated to me,Depending on the purpose for which the material is used	To conduct research on the genes involved in health and the emergence of disease (including rare diseases and anomalies),To determine whether or not a hereditary disease is present (in case of concerning findings you will be informed)		A yearly newsletter with general research results (does not include individual results) ,An individual report with results pertaining to my health
2021-07-30 00:35:42	2021-07-30 00:48:00	IP Address	100	738	True	2021-07-30 00:48:01	R_vlc2hI5Q1T0hstz	anonymous	NL	I hereby consent to participating in this research on attitudes towards the storage of bodily material, conducted by the ‘Donor Studies’ research group at Sanquin. (1) I hereby confirm that I am 18 years of age or older. (2) I hereby confirm that I have read the information for test subjects and that I have had the opportunity to ask any additional questions. My questions have been answered to my…	Older than 65 years old	6	Female		Secondary vocational education (MBO: for example: MDGO, MAS, MTS, MEAO)	4	North Holland		Yes	≥100	Purmerend	I have never heard of it	Definitely	I think it is wasteful if residual blood is simply disposed of,I think it is important to make a contribution to science			Definitely	I think it is important to make a contribution to science			Bodily material and data may be stored for 30 years		My bodily material and data may be shared with others (both in and outside Europe) as long as my privacy is protected	My bodily material and data may be shared with others (both in and outside Europe) as long as my privacy is protected			Researchers that work at the blood bank, hospitals, universities, or other organisations that are active in the area of medical scientific research,Non-commercial businesses		Biobank data may be linked to information from medical records,Biobank data may be linked to information from registries (like Statistics Netherlands),Biobank data may be linked to information from other sources (like information on my residential area, related to stores, nature, air pollution, etc.)		I would give consent to the storage of DNA	I would give consent to the storage of DNA			If results (like those related to serious, hereditary disease) are communicated to me			A yearly newsletter with general research results (does not include individual results) ,An individual report with results pertaining to my health
2021-07-30 00:48:36	2021-07-30 00:57:21	IP Address	100	524	True	2021-07-30 00:57:21	R_2ZDIs6v8c1CIthb	anonymous	NL	I hereby consent to participating in this research on attitudes towards the storage of bodily material, conducted by the ‘Donor Studies’ research group at Sanquin. (1) I hereby confirm that I am 18 years of age or older. (2) I hereby confirm that I have read the information for test subjects and that I have had the opportunity to ask any additional questions. My questions have been answered to my…	56-65 years old	5	Female		Higher vocational education (HBO: for example: HTS, HAS, HEAO, PABO)	6	North Holland		Yes	Unknown	Purmerend	I have never heard of it	Definitely	I think it is wasteful if residual blood is simply disposed of,I think it is important to make a contribution to science,It is a small effort,Because I may be able to help others with this			Probably	I think it is important to make a contribution to science,It is a small effort,Because I may be able to help others with this,Because I am unsure what the questionnaires entail			Bodily material and data may be stored for 15 years		My bodily material and data may be shared with others (in the Netherlands) as long as my privacy is protected	My bodily material and data may be shared with others (in the Netherlands) as long as my privacy is protected			Researchers that work at the blood bank, hospitals, universities, or other organisations that are active in the area of medical scientific research,Non-commercial businesses		Biobank data may not be linked to other sources of information		I would give consent to the storage of DNA	I would give consent to the storage of DNA			If I am kept informed of what my DNA is used for			A yearly newsletter with general research results (does not include individual results)
[truncated: 223 more rows]
[truncated: 8 more columns]

## Sheet: Procedure values
	Dutch	English
[truncated: 14 more rows]

[truncated: 9 more sheets: Demographics, Qualitative Demographics, Biobanking, Qualitative biobanking, DNA & feedback, Qualitative DNA, Deterrent or concerns, Check dubbele waarden, Modified data (2)]
